# Supplementary material for: Genome-wide analysis of the pentatricopeptide repeat gene family in different maize genomes and its important role in kernel development
Source: BMC Plant Biol. 2018 Dec 19;18:366. doi: 10.1186/s12870-018-1572-2 (PMC6299966; doi:10.1186/s12870-018-1572-2)
Supplement: Supplementary file 1 — Table S1. Detailed information for PPR genes of the B73 genome. (XLS 95 kb) [file 12870_2018_1572_MOESM1_ESM.xls]

## Sheet: Sheet1
Table S1 The details of PPR gene family in the B73 genome
Gene ID	Chr	Start	End	ORF_length	Protein_Length	Introns_NO.	strand	Subclass	TargetP_Prediction
GRMZM2G077615	1	3262173	3264069	1674	558	0	+	P	none
GRMZM2G440537	1	3397974	3402729	1455	485	2	+	P	chloroplast
GRMZM2G167568	1	4204277	4206621	1290	430	0	+	P	mitochondrial
GRMZM2G176523	1	8093584	8097192	1974	658	1	-	PLS	chloroplast
GRMZM2G046888	1	8937549	8940006	1689	563	0	-	DYW	none
GRMZM2G046919	1	8940266	8941804	1503	501	0	+	E+	none
GRMZM2G169747	1	12247810	12249451	1230	410	1	+	P	none
GRMZM2G031718	1	12948653	12951451	2448	816	2	+	P	none
GRMZM2G169280	1	13585826	13587775	1947	649	0	+	P	none
GRMZM2G362942	1	14485595	14489176	3216	1072	0	+	P	SP
GRMZM2G464818	1	14779233	14780749	1200	400	0	+	E	SP
GRMZM2G410623	1	17671929	17679589	5775	1925	4	+	E	mitochondrial
GRMZM2G398603	1	19518817	19522294	1026	342	5	+	P	chloroplast
GRMZM2G464510	1	21247867	21249590	1557	519	0	-	P	none
GRMZM2G055282	1	22654688	22657416	2379	793	0	-	P	none
GRMZM2G107805	1	25396169	25399041	1743	581	1	+	P	chloroplast
GRMZM2G128665	1	26825757	26828101	2073	691	0	-	P	chloroplast
GRMZM2G163043	1	27071230	27072935	1626	542	0	+	P	none
GRMZM2G024435	1	28291328	28294121	2514	838	0	-	P	none
GRMZM2G040828	1	28642549	28644058	1416	472	0	-	P	mitochondrial
AC155390.2_FG002	1	32672150	32674147	1995	665	0	-	DYW	none
GRMZM2G019689	1	34158016	34160374	1935	645	0	+	DYW	none
GRMZM5G836424	1	39742936	39744339	1401	467	0	+	E	none
GRMZM2G041955	1	43152507	43155427	1785	595	1	-	E	none
GRMZM2G476593	1	51748801	51752848	2553	851	4	+	DYW	none
GRMZM2G353195	1	56160413	56162547	1677	559	0	+	P	chloroplast
GRMZM2G102548	1	61145033	61150184	2691	897	8	-	E	none
AC226368.2_FG006	1	63042944	63044584	1638	546	0	-	P	none
GRMZM2G340279	1	68942375	68944803	2238	746	0	-	DYW	none
GRMZM2G460988	1	75077952	75080629	2415	805	1	+	E	mitochondrial
GRMZM2G383854	1	84445171	84447256	2031	677	1	-	DYW	mitochondrial
GRMZM2G143858	1	96131592	96133373	1587	529	0	-	PLS	none
GRMZM2G046947	1	100931195	100935101	876	292	6	+	PLS	none
GRMZM2G025157	1	104820019	104821902	1875	625	0	-	P	none
GRMZM2G430710	1	106067568	106071501	2979	993	1	+	DYW	none
AC205500.3_FG002	1	106680399	106681999	933	311	2	-	P	chloroplast
GRMZM2G333641	1	110644724	110647037	1854	618	0	+	PLS	chloroplast
GRMZM2G018929	1	127071326	127072456	1494	498	11	-	P	none
GRMZM2G029514	1	134184862	134186482	1512	504	0	+	P	none
GRMZM2G420723	1	146516910	146519239	2049	683	1	-	P	mitochondrial
GRMZM2G432850	1	147903774	147907639	2610	870	3	+	E	none
GRMZM2G034645	1	164972064	164973907	1530	510	0	-	E	chloroplast
GRMZM2G168170	1	176971019	176973312	2082	694	0	-	E+	mitochondrial
GRMZM2G475897	1	180544078	180547525	2559	853	1	-	P	mitochondrial
GRMZM2G326627	1	183921737	183924404	1377	459	0	+	P	none
GRMZM2G056122	1	189124665	189126676	1917	639	0	-	DYW	none
GRMZM2G076257	1	191232418	191236346	3273	1091	0	+	DYW	chloroplast
GRMZM2G077320	1	197004618	197007092	2061	687	0	-	E+	chloroplast
GRMZM2G030594	1	199302928	199310553	2223	741	5	+	P	none
GRMZM2G161368	1	213136622	213138903	1833	611	0	+	DYW	chloroplast
GRMZM2G150030	1	222176805	222179737	2268	756	0	+	P	chloroplast
GRMZM2G056594	1	225561511	225563481	1512	504	0	-	P	none
GRMZM2G131817	1	226514519	226516741	1551	517	1	-	P	none
GRMZM2G380665	1	229958961	229960635	1314	438	0	+	P	none
GRMZM2G165963	1	231018506	231021624	2421	807	1	-	P	none
AC233892.1_FG001	1	231913341	231915089	1746	582	0	-	P	chloroplast
GRMZM2G164018	1	238665141	238667996	2439	813	0	-	P	chloroplast
GRMZM2G035664	1	240331762	240335083	1497	499	2	+	P	mitochondrial
GRMZM5G803556	1	245277041	245280571	2076	692	1	+	P	none
GRMZM2G393935	1	249124496	249128631	3483	1161	1	+	P	none
GRMZM2G423538	1	253252914	253254530	1566	522	0	+	E	chloroplast
GRMZM5G849971	1	259831910	259834048	1941	647	0	+	DYW	none
GRMZM5G814549	1	267637750	267639618	1584	528	0	-	E	none
GRMZM2G022787	1	267877539	267887185	4881	1627	2	+	P	chloroplast
GRMZM2G066749	1	267973485	267976040	2295	765	0	+	P	none
GRMZM2G092198	1	272101204	272103668	1785	595	1	+	P	none
GRMZM2G147900	1	273759019	273760563	1272	424	0	+	P	chloroplast
GRMZM2G149681	1	275113936	275116025	1803	601	0	+	E	none
GRMZM2G078416	1	275735516	275741414	1869	623	2	+	P	none
GRMZM2G389645	1	279243792	279245498	1467	489	0	+	P	none
GRMZM2G471348	1	282961761	282964815	2961	987	0	-	DYW	none
GRMZM2G392076	1	283447077	283452796	1281	427	8	-	P	none
GRMZM2G070381	1	287665005	287667939	2166	722	1	+	P	mitochondrial
GRMZM2G049888	1	289340593	289343806	1608	536	1	+	E+	none
GRMZM5G821637	1	298768924	298771703	2103	701	1	+	E+	mitochondrial
GRMZM2G084176	1	298902223	298904071	1398	466	2	-	E	mitochondrial
GRMZM2G110851	1	299174521	299176527	1890	630	0	-	PLS	none
GRMZM2G438524	1	299484354	299486920	2148	716	0	+	P	chloroplast
GRMZM2G018974	1	300307670	300317619	2148	716	1	+	P	chloroplast
AC177899.2_FG009	1	300523677	300525797	2118	706	0	+	E	none
GRMZM5G884466	1	301348998	301363304	2496	832	8	-	P	chloroplast
GRMZM2G436214	2	1718119	1719960	1815	605	0	+	E	none
GRMZM2G137566	2	1728084	1730141	1596	532	0	+	P	none
GRMZM2G023071	2	6020253	6022432	1326	442	1	-	P	mitochondrial
GRMZM2G106384	2	6984447	6986625	1920	640	0	+	P	none
GRMZM2G345667	2	10522351	10526288	2361	787	2	+	P	mitochondrial
GRMZM2G456123	2	12023975	12026464	2487	829	0	-	E	none
GRMZM2G017197	2	14545570	14548167	2655	885	0	+	DYW	none
GRMZM2G076771	2	14815298	14817644	1809	603	0	-	P	chloroplast
AC212835.3_FG001	2	21480013	21481662	1647	549	0	-	P	mitochondrial
GRMZM2G076950	2	22016471	22018837	1539	513	1	-	P	chloroplast
GRMZM2G447090	2	24984707	24987168	2085	695	0	+	DYW	mitochondrial
GRMZM2G474929	2	27559637	27562066	1635	545	0	-	E	none
GRMZM2G178681	2	28497023	28517745	1404	468	1	-	P	none
GRMZM2G077420	2	29522198	29525497	3063	1021	0	-	E+	none
GRMZM2G331779	2	29605175	29608052	1929	643	1	-	DYW	chloroplast
GRMZM2G021710	2	35901584	35905994	2907	969	2	-	P	mitochondrial
GRMZM2G323309	2	38197851	38200016	1572	524	0	+	P	chloroplast
GRMZM2G168968	2	41589030	41590956	1836	612	0	-	P	mitochondrial
GRMZM2G030426	2	41658594	41663125	1452	484	1	-	P	mitochondrial
GRMZM2G160994	2	44891277	44893761	1269	423	1	-	P	mitochondrial
GRMZM2G105542	2	45848350	45850684	1794	598	0	-	P	chloroplast
GRMZM2G021319	2	46383687	46387603	1641	547	1	+	P	none
GRMZM2G369792	2	56523353	56534239	1866	622	3	-	E	none
GRMZM2G153275	2	57886620	57890190	2760	920	1	-	DYW	none
GRMZM2G056996	2	58003495	58033733	2760	920	3	-	DYW	none
GRMZM2G022884	2	78744813	78746779	1689	563	0	+	E	none
GRMZM2G365570	2	100528833	100532580	1611	537	5	-	P	none
GRMZM2G131820	2	148261813	148264566	1830	610	2	-	P	none
GRMZM2G138303	2	157156055	157159153	2004	668	1	-	DYW	chloroplast
GRMZM2G481231	2	160534929	160541718	4314	1438	5	+	P	none
GRMZM2G466578	2	166465431	166468049	2076	692	0	+	E+	none
GRMZM2G367008	2	171502533	171504841	1770	590	2	-	E+	none
GRMZM2G039155	2	178295993	178300823	1365	455	5	-	P	none
AC195825.3_FG001	2	179734346	179737269	1908	636	6	+	P	none	B73 genotype-specific PPR genes
GRMZM2G317728	2	179938792	179943935	1476	492	7	+	P	none
GRMZM2G019901	2	183506892	183523779	1860	620	11	+	P	chloroplast
GRMZM2G079231	2	194692319	194694401	1881	627	0	+	E	none
GRMZM2G108981	2	197177932	197179883	1605	535	0	-	P	none
GRMZM2G168679	2	203606814	203609294	2235	745	0	+	P	none
GRMZM2G117988	2	206369262	206370822	738	246	0	+	P	none
GRMZM5G873123	2	210160360	210163197	1221	407	5	+	P	none
GRMZM2G021567	2	211135037	211138659	1452	484	3	-	P	mitochondrial
GRMZM2G358381	2	211821634	211835820	3885	1295	15	+	P	none
GRMZM2G016844	2	212562529	212564663	1803	601	0	+	PLS	none
GRMZM2G703373	2	213828638	213830365	1725	575	0	+	DYW	mitochondrial
GRMZM2G030148	2	216076499	216078010	1506	502	0	-	E	mitochondrial
GRMZM2G474451	2	216711108	216713417	1749	583	0	-	P	chloroplast
GRMZM2G168326	2	216728399	216729533	1020	340	0	-	P	chloroplast
GRMZM2G172800	2	216732108	216733372	1122	374	1	-	P	none
GRMZM2G422171	2	216780168	216781038	1563	521	1	-	P	none
GRMZM2G312434	2	217281532	217284179	2280	760	1	-	P	none
GRMZM2G151975	2	219029984	219032024	1689	563	0	+	P	none
GRMZM2G053384	2	227347436	227349815	2088	696	1	-	DYW	none
GRMZM2G450166	2	227716868	227717845	975	325	0	-	P	chloroplast
GRMZM2G165173	2	227880112	227882738	795	265	3	+	P	none
GRMZM2G158308	2	228211219	228213061	1386	462	1	+	P	none
GRMZM2G439814	2	228270197	228270946	747	249	0	+	P	chloroplast
AC215723.3_FG001	2	228271274	228272173	897	299	0	-	P	none
GRMZM2G453956	2	228274628	228279377	1416	472	1	-	P	none
GRMZM2G104286	2	228334537	228336352	1428	476	3	-	P	chloroplast
GRMZM2G416498	2	228547440	228551030	2481	827	1	-	P	none
GRMZM2G124602	2	228629418	228633247	2448	816	2	-	P	chloroplast
GRMZM2G144843	2	233151284	233153512	1644	548	0	-	DYW	chloroplast
GRMZM2G170896	2	234360122	234362918	2616	872	0	+	DYW	chloroplast
GRMZM2G438456	2	235737271	235739790	2304	768	0	+	P	none
GRMZM2G402779	3	558988	562095	2961	987	0	-	P	none
AC206764.4_FG001	3	690875	692941	2064	688	0	-	P	SP
AC209718.1_FG009	3	5567042	5568967	1923	641	0	+	E+	none
GRMZM5G818978	3	8603201	8604896	1722	574	0	-	P	none
GRMZM2G414913	3	12500970	12503083	1740	580	0	-	P	mitochondrial
GRMZM2G318571	3	12518894	12519750	342	114	1	-	P	none
GRMZM2G447857	3	13540061	13542329	1887	629	0	+	P	none
GRMZM2G028718	3	16095588	16108860	1683	561	6	+	P	none
GRMZM2G380195	3	18011913	18018319	2490	830	4	-	DYW	chloroplast
GRMZM2G411786	3	33071437	33074424	2634	878	1	-	DYW	none
GRMZM2G089959	3	40523536	40529727	3270	1090	4	+	P	none
GRMZM2G130366	3	46130171	46134105	1839	613	2	+	P	mitochondrial
GRMZM2G426553	3	49055355	49060622	2604	868	3	-	E	SP
GRMZM2G480380	3	86914963	86916450	1485	495	0	-	E	none
GRMZM2G480381	3	86916918	86919180	2127	709	0	+	P	mitochondrial
GRMZM2G435756	3	90044803	90046786	1230	410	2	-	E	none
GRMZM2G059703	3	114800530	114804137	1608	536	4	+	P	none
GRMZM2G477894	3	114922343	114925068	1131	377	4	-	E+	none
GRMZM2G162988	3	121640604	121642965	2100	700	0	+	E	chloroplast
GRMZM2G328427	3	135723355	135725034	1602	534	0	+	E+	none
GRMZM2G016382	3	146818739	146823201	2673	891	4	-	P	none
GRMZM2G060536	3	147043139	147046048	2328	776	1	-	DYW	none
GRMZM2G099875	3	148318905	148321366	1803	601	0	-	E+	none
GRMZM2G115152	3	162339583	162341530	1770	590	0	+	E	none
AC214534.3_FG010	3	162644839	162646443	1602	534	0	+	E	none
GRMZM2G118362	3	167515737	167517921	1794	598	0	-	P	mitochondrial
AC196637.2_FG002	3	170582265	170583827	1560	520	0	-	DYW	none
GRMZM2G126664	3	171822679	171824666	1632	544	0	+	E	none
GRMZM2G072600	3	180961340	180962974	1230	410	0	-	P	none
GRMZM2G006763	3	181560025	181562971	1380	460	0	-	E+	none
GRMZM2G475743	3	182808451	182810484	2031	677	0	-	P	chloroplast
GRMZM2G399433	3	185324718	185329388	3168	1056	3	-	DYW	none
GRMZM2G350410	3	185806881	185810032	1662	554	1	+	E	none
GRMZM2G312201	3	186256882	186265853	4401	1467	9	+	E	none
GRMZM2G456114	3	186448760	186453281	1944	648	2	-	DYW	none
AC233851.1_FG014	3	189554838	189556019	1179	393	0	-	P	none
GRMZM2G386261	3	189747006	189749440	2040	680	0	+	P	mitochondrial
GRMZM2G094090	3	193532223	193535511	2310	770	1	+	P	none
GRMZM2G352234	3	196504343	196506359	1992	664	0	+	PLS	none
GRMZM2G317285	3	197397403	197398628	1152	384	0	-	P	none
GRMZM2G158645	3	200202140	200205388	2289	763	1	-	PLS	mitochondrial
GRMZM2G012174	3	200829117	200833808	2184	728	1	-	P	none
AC207628.4_FG003	3	202969696	202980210	5466	1822	16	-	DYW	none
GRMZM2G050697	3	206557927	206560435	2190	730	0	-	PLS	none
GRMZM2G073460	3	218196551	218199385	2088	696	1	+	E+	chloroplast
GRMZM2G496110	3	221692096	221693912	1608	536	0	-	E	none
GRMZM2G019874	3	221721260	221724626	3174	1058	0	-	DYW	chloroplast
GRMZM2G111113	3	221984909	221987220	2208	736	0	+	E+	none
GRMZM2G074599	3	223083222	223085568	1998	666	0	-	P	none
GRMZM2G078995	3	224974349	224977033	2376	792	0	-	P	mitochondrial
GRMZM2G064708	3	225003062	225006043	2376	792	0	-	P	mitochondrial
GRMZM2G369931	3	225852909	225856380	1137	379	3	-	P	none
GRMZM2G093098	3	225920685	225967081	1926	642	10	-	P	none
GRMZM2G010664	3	227447281	227449177	1680	560	0	-	E	none
GRMZM2G327263	3	231290310	231303400	4812	1604	24	-	P	none
GRMZM2G435761	3	231746273	231749407	2961	987	0	-	P	none
GRMZM2G444222	4	2491277	2492827	1548	516	0	+	E	none
AC218998.2_FG003	4	6112391	6115273	2028	676	0	-	P	mitochondrial
GRMZM2G095924	4	6373621	6375964	2100	700	0	-	P	none
AC216235.2_FG010	4	13591285	13592553	1266	422	0	-	E	none
GRMZM2G333678	4	15638404	15640330	1707	569	0	-	E	none
GRMZM2G459532	4	18933510	18935710	1434	478	0	+	E	none
GRMZM2G131332	4	19350551	19353456	2310	770	1	-	DYW	chloroplast
GRMZM2G013519	4	28101879	28103846	1383	461	0	+	P	none
GRMZM2G125151	4	28350903	28353129	2058	686	0	+	P	none
GRMZM2G064501	4	35584296	35586498	2061	687	0	-	DYW	chloroplast
GRMZM2G388778	4	43195772	43197745	1368	456	0	+	P	mitochondrial
GRMZM2G123959	4	54869718	54872144	1563	521	1	-	P	mitochondrial
GRMZM2G426888	4	67122355	67124453	1581	527	0	-	E	none
GRMZM2G146518	4	75044810	75047304	2100	700	0	+	P	none
GRMZM2G081712	4	125599286	125600484	903	301	0	+	PLS	none	B73 genotype-specific PPR genes
GRMZM2G397540	4	127445007	127447469	2460	820	0	-	P	chloroplast
GRMZM2G163396	4	129644287	129647508	2646	882	0	+	DYW	none
GRMZM2G156472	4	158222628	158224339	1470	490	1	-	DYW	none
GRMZM2G110483	4	160291525	160297114	3354	1118	4	+	E	none
GRMZM2G385352	4	166089944	166091627	1455	485	2	-	P	none
GRMZM2G168378	4	167214547	167216702	1911	637	0	+	PLS	chloroplast
GRMZM2G493155	4	167310693	167321263	1353	451	5	+	P	none
GRMZM2G029859	4	167460180	167511464	3822	1274	16	-	DYW	none
GRMZM2G441687	4	169756734	169759629	2859	953	0	+	P	chloroplast
GRMZM2G066456	4	173889214	173891595	1575	525	1	+	P	chloroplast
GRMZM2G158839	4	178072275	178074210	1488	496	0	+	E+	chloroplast
GRMZM2G025409	4	181456546	181458981	1497	499	1	-	P	chloroplast
GRMZM2G089936	4	183911610	183913012	1083	361	0	-	P	none
GRMZM2G020864	4	185271661	185274868	1566	522	2	-	E	none
GRMZM2G462417	4	185816491	185819532	1965	655	2	+	E	none
GRMZM2G353301	4	187004041	187007234	2094	698	1	-	P	none
GRMZM2G132956	4	188586294	188589411	2163	721	0	-	P	none
GRMZM2G320723	4	193523996	193527526	1776	592	4	-	E	none
GRMZM2G140600	4	197107471	197109971	1701	567	1	-	E+	mitochondrial
GRMZM2G071405	4	198513897	198515783	1716	572	1	+	E	none
AC205735.3_FG006	4	205483322	205484710	1386	462	0	-	PLS	mitochondrial
GRMZM2G111455	4	212694457	212695041	582	194	0	+	E	mitochondrial
GRMZM5G896145	4	216232685	216234800	1740	580	0	+	P	mitochondrialq
GRMZM5G894115	4	224502056	224504230	1503	501	0	+	PLS	none
GRMZM2G085718	4	229715408	229720104	1899	633	1	+	P	chloroplast
GRMZM2G087226	4	236757614	236759722	1419	473	1	-	E	none
GRMZM2G154059	4	239766096	239768072	1926	642	0	-	P	none
GRMZM2G006234	4	240227372	240228931	1128	376	0	+	P	chloroplast
GRMZM2G106280	4	241467462	241469470	1461	487	0	+	P	none
GRMZM2G130314	5	659365	661360	1497	499	0	+	E	none
GRMZM2G399750	5	1248474	1252595	2739	913	2	-	E+	chloroplast
GRMZM2G144071	5	2307136	2309583	1857	619	0	+	DYW	none
GRMZM2G110952	5	2576386	2593933	3498	1166	22	+	P	none
GRMZM2G099604	5	4335522	4337752	1818	606	0	-	DYW	chloroplast
GRMZM5G892151	5	5205807	5208368	2559	853	0	-	E+	none
GRMZM2G102692	5	12239253	12242055	2364	788	0	-	E+	none
GRMZM2G090576	5	20815035	20817354	1935	645	0	-	P	chloroplast
GRMZM2G135940	5	24396554	24399001	1500	500	1	+	P	mitochondrial
GRMZM2G073017	5	24984999	24987217	1692	564	0	+	E	mitochondrial
GRMZM2G477688	5	26993090	26995197	444	148	0	-	P	none
AC210169.3_FG002	5	28464233	28466635	2400	800	0	+	P	none
GRMZM2G168240	5	33513549	33516758	2304	768	1	-	P	mitochondrial
GRMZM2G094999	5	35668129	35670100	1944	648	0	+	E+	none
GRMZM2G095094	5	39424253	39427105	2535	845	0	+	P	none
AC201815.4_FG001	5	47703811	47705703	1890	630	0	-	E	none
GRMZM2G177894	5	53101767	53103894	1992	664	0	+	DYW	none
GRMZM2G177845	5	53109277	53111122	1455	485	0	-	P	none
GRMZM2G107437	5	56076162	56077922	1617	539	0	+	P	chloroplast
GRMZM2G099434	5	56392410	56394364	1431	477	0	+	E	none
GRMZM2G385851	5	58376498	58381105	1770	590	5	-	P	none
GRMZM2G347605	5	58640328	58642859	2226	742	0	-	DYW	none
GRMZM2G085089	5	59333798	59335469	1512	504	0	+	E+	none
GRMZM2G028108	5	59628482	59632520	1683	561	5	+	P	none
GRMZM2G074805	5	68455250	68458021	2244	748	0	-	P	mitochondrial
GRMZM2G059877	5	71160019	71164458	981	327	2	+	P	chloroplast
GRMZM2G096665	5	71164477	71167192	1866	622	0	-	P	none
GRMZM2G064951	5	71714461	71716050	1359	453	1	+	P	chloroplast
GRMZM2G456088	5	73253712	73254980	1266	422	0	+	E	none
GRMZM2G039254	5	74066471	74070930	2739	913	2	+	P	none
GRMZM2G049755	5	74363464	74365440	1974	658	0	-	E+	mitochondrial
GRMZM2G570528	5	75113306	75116036	849	283	5	-	P	SP
GRMZM2G087495	5	83439411	83442241	2421	807	0	-	E	none
GRMZM2G007372	5	84876427	84879655	1791	597	6	+	P	none
GRMZM2G039016	5	115361551	115363936	1125	375	0	+	P	none
GRMZM2G431989	5	133764460	133765753	1038	346	1	-	E+	mitochondrial	B73 genotype-specific PPR genes
GRMZM2G038882	5	159202868	159205906	2013	671	0	+	P	chloroplast
GRMZM2G328961	5	159983509	159985850	1590	530	2	+	E	none
GRMZM2G004715	5	168705469	168708046	2394	798	0	-	PLS	chloroplast
GRMZM2G114241	5	172139816	172141812	1875	625	0	+	DYW	none
AC191246.3_FG006	5	172974500	172976326	1824	608	0	-	E+	none
GRMZM2G165521	5	173455046	173459109	2490	830	1	+	DYW	none
GRMZM2G421231	5	174635790	174638892	2454	818	1	-	P	none
GRMZM2G127963	5	175253219	175255052	1701	567	0	+	P	chloroplast
GRMZM2G308189	5	181633688	181635229	1509	503	0	+	P	none
GRMZM2G035477	5	183651603	183655857	2019	673	1	+	P	mitochondrial
GRMZM2G332843	5	185716777	185718842	1413	471	1	-	E+	none
GRMZM2G165290	5	187519222	187521068	1413	471	0	+	P	mitochondrial
GRMZM2G014977	5	193173528	193175738	1989	663	0	-	E	mitochondrial
GRMZM2G046058	5	196197006	196198793	1503	501	0	-	P	chloroplast
GRMZM5G862936	5	196328105	196330323	2127	709	0	+	E+	chloroplast
GRMZM2G045154	5	199439211	199441582	1875	625	1	-	DYW	mitochondrial
GRMZM2G325019	5	200487577	200491114	2349	783	1	+	P	chloroplast
GRMZM2G481604	5	202139177	202141225	1476	492	0	-	P	none
GRMZM2G459715	5	204075841	204079188	3345	1115	0	+	P	chloroplast
GRMZM2G012213	5	204369624	204372386	1830	610	1	-	DYW	none
GRMZM2G341479	5	204809810	204811353	1464	488	0	+	E+	chloroplast
GRMZM2G053396	5	206622977	206625653	2235	745	0	-	DYW	none
GRMZM2G161175	5	209006656	209010129	1653	551	1	+	P	mitochondrial
GRMZM2G018757	5	211048884	211051338	1578	526	1	+	P	none
AC232393.1_FG009	5	215887036	215888766	1728	576	0	+	E	mitochondrial
GRMZM2G145128	5	216643547	216645507	1743	581	1	-	P	none
GRMZM2G145504	5	216699951	216701837	1257	419	0	-	P	mitochondrial
AC208348.3_FG012	5	216749557	216751131	1572	524	0	+	E+	none
GRMZM2G137894	6	1233558	1234552	1740	580	0	+	PLS	SP
GRMZM2G073433	6	3074834	3076963	2013	671	0	-	E	none
GRMZM2G143646	6	3775856	3778893	3084	1028	3	+	PLS	none
GRMZM2G154743	6	23357204	23360249	1542	514	1	+	E	none
GRMZM2G130699	6	38063096	38065397	1518	506	0	-	E+	none
GRMZM2G103078	6	57755681	57758262	2079	693	0	-	DYW	none
GRMZM2G099278	6	62339036	62341034	1626	542	0	+	P	none
GRMZM2G083022	6	86498259	86500318	1791	597	0	+	PLS	none
GRMZM2G056116	6	87753671	87755817	2106	702	0	+	P	chloroplast
GRMZM2G177169	6	95481573	95484475	2358	786	0	-	P	chloroplast
GRMZM5G811022	6	100253728	100255656	1545	515	0	-	DYW	none
GRMZM2G418459	6	102864798	102866150	1338	446	0	+	E+	none
GRMZM2G100518	6	103131640	103133302	1587	529	0	-	E	none
GRMZM2G325143	6	106484480	106487433	1191	397	2	-	PLS	none
GRMZM2G129783	6	106637763	106640842	2607	869	1	+	DYW	chloroplast
GRMZM2G442244	6	111228373	111232404	2382	794	6	-	E+	chloroplast
GRMZM2G329293	6	111423575	111425626	1488	496	0	+	P	none
GRMZM2G000674	6	111944543	111946991	1686	562	1	-	E	none
GRMZM2G060337	6	114554949	114557611	2469	823	0	+	DYW	none
GRMZM2G425647	6	114651589	114656279	1401	467	6	+	P	mitochondrial
GRMZM2G467528	6	115560338	115562361	1785	595	0	-	P	none
GRMZM2G028648	6	115935425	115937455	1917	639	0	-	E	chloroplast
GRMZM2G365768	6	122587444	122590426	2034	678	1	-	E	none
GRMZM2G071162	6	122765160	122767732	1476	492	2	+	P	chloroplast
GRMZM2G462625	6	135090760	135093908	2487	829	0	+	DYW	chloroplast
AC204292.4_FG002	6	137217769	137219766	1995	665	0	+	DYW	none
GRMZM2G068323	6	140118144	140120463	1902	634	0	-	P	none
GRMZM2G080898	6	146415531	146417114	1527	509	0	-	P	mitochondrial
GRMZM2G141202	6	146699188	146700702	1203	401	0	+	E	none
GRMZM2G447535	6	147680029	147683886	1824	608	1	-	E	none
GRMZM2G111984	6	148622433	148624889	1638	546	1	+	P	mitochondrial
GRMZM2G095646	6	153175296	153178176	993	331	5	-	PLS	none	B73 genotype-specific PPR genes
GRMZM2G163440	6	154966099	154968329	1131	377	1	-	P	mitochondrial
AC218148.2_FG008	6	159575426	159577426	1998	666	0	+	P	none
GRMZM2G004888	6	160211379	160217994	3435	1145	7	-	DYW	mitochondrial
GRMZM2G310758	6	161325742	161328172	2334	778	0	-	E	none
GRMZM2G163359	6	165728960	165731166	2046	682	0	-	DYW	none
GRMZM2G455587	6	166006893	166009746	2589	863	1	+	DYW	chloroplast
GRMZM2G073551	6	167794477	167796738	1734	578	0	+	PLS	mitochondrial
GRMZM2G440349	6	168273784	168277196	2595	865	0	-	E	none
GRMZM2G341621	7	2584810	2587604	1713	571	1	-	PLS	chloroplast
GRMZM2G408379	7	7262450	7264721	1911	637	2	-	DYW	none
GRMZM2G406746	7	9799668	9802056	2196	732	0	+	P	none
GRMZM2G030263	7	10562223	10565361	2049	683	2	-	P	chloroplast
GRMZM2G021303	7	11580406	11582661	1050	350	0	-	P	none
GRMZM2G361615	7	19835645	19843639	2109	703	2	+	P	none
GRMZM2G441089	7	22279706	22281326	810	270	0	+	P	none
GRMZM2G096602	7	22528794	22531189	2202	734	0	-	DYW	none
GRMZM2G333142	7	23972787	23974353	1314	438	0	-	PLS	none
GRMZM2G086757	7	25170433	25172041	1134	378	0	+	P	none
GRMZM2G427826	7	31742838	31745225	2058	686	0	+	E+	none
GRMZM2G399877	7	33160886	33162300	1380	460	1	-	E	none
GRMZM2G115957	7	38631475	38632989	1512	504	0	+	E	none
GRMZM2G335589	7	78657250	78681085	1440	480	7	+	PLS	none
GRMZM2G138012	7	86756203	86758459	1671	557	0	+	E	none
GRMZM2G367355	7	89342459	89345418	2472	824	2	-	DYW	none
GRMZM2G367234	7	110939454	110941066	852	284	0	-	E	mitochondrial
GRMZM2G418749	7	110942126	110944063	1935	645	0	+	P	chloroplast
GRMZM2G040947	7	111759325	111761838	2451	817	0	-	E	chloroplast
GRMZM2G003869	7	128171458	128175453	1911	637	3	+	P	none
GRMZM2G358768	7	129903653	129907462	1326	442	5	-	P	none
GRMZM5G851929	7	129987625	129989594	1752	584	0	+	DYW	none
GRMZM2G111780	7	131140436	131143047	1899	633	0	+	DYW	mitochondrial
GRMZM2G033884	7	134136020	134138305	2142	714	2	-	E	none
GRMZM2G127015	7	136424792	136426612	1368	456	0	+	P	none
GRMZM2G100058	7	143212330	143213739	1203	401	0	+	P	none
GRMZM2G162082	7	144539358	144542407	2703	901	0	+	P	chloroplast
GRMZM2G396752	7	150818848	150821660	1398	466	1	-	P	none
GRMZM2G700270	7	154514329	154515364	723	241	2	-	P	none
GRMZM2G083950	7	155872362	155876338	2004	668	4	-	P	chloroplast
GRMZM2G158452	7	159627682	159643118	2457	819	10	-	P	chloroplast
GRMZM2G057176	7	162083578	162086133	2406	802	0	-	DYW	none
GRMZM2G092739	7	162354250	162356822	2385	795	0	+	P	chloroplast
GRMZM2G044023	7	163410502	163414928	1854	618	6	+	P	none
GRMZM2G019571	7	163583206	163587466	1557	519	1	-	P	none
GRMZM2G017593	7	163824634	163827441	2022	674	1	+	P	none
GRMZM2G121579	7	165864404	165948932	801	267	3	+	E+	none
GRMZM2G312954	7	166596768	166604808	3294	1098	6	-	PLS	none
AC195864.3_FG017	7	167539774	167541432	1656	552	0	+	E	none
GRMZM2G177715	7	168427832	168430069	2133	711	1	+	E	none
GRMZM2G326263	7	171082515	171085303	2100	700	3	+	E	none
GRMZM2G137064	7	171669649	171673792	1239	413	1	-	P	none
AC212684.3_FG012	7	172405097	172407361	2262	754	0	-	E+	none
GRMZM2G327042	7	174196452	174198593	2001	667	0	+	P	none
GRMZM2G122116	7	175323051	175332481	2670	890	4	+	P	chloroplast
GRMZM2G005980	8	1523277	1527410	1866	622	2	-	P	none
GRMZM2G041231	8	4335406	4337599	2028	676	0	+	E	none
GRMZM2G349193	8	4809712	4811775	1515	505	0	-	E+	none
GRMZM2G421690	8	14838339	14840856	1605	535	1	+	P	none
GRMZM2G175253	8	17947288	17949542	1947	649	0	-	DYW	mitochondrial
GRMZM2G114572	8	29375943	29377918	1746	582	0	-	DYW	none
GRMZM2G122344	8	60391980	60393469	960	320	0	-	P	mitochondrial
GRMZM2G167422	8	60546370	60548241	1719	573	0	+	P	none
GRMZM2G475980	8	63911877	63913187	1308	436	0	-	P	none
GRMZM5G851564	8	73768203	73771457	2364	788	4	+	E+	none
GRMZM2G431850	8	76606724	76609901	2385	795	1	+	P	none
GRMZM2G416201	8	76687823	76690742	2394	798	0	+	P	none
GRMZM2G017821	8	77106424	77108655	1740	580	0	+	PLS	none
AC187551.3_FG002	8	93949093	93951006	1911	637	0	-	P	none
GRMZM2G098712	8	97587863	97590602	2073	691	0	+	P	chloroplast
GRMZM2G114653	8	98164300	98182911	2052	684	3	+	DYW	none
GRMZM2G450537	8	101460132	101463199	1377	459	4	+	P	none
GRMZM2G011491	8	127660961	127666588	1350	450	12	+	P	mitochondrial
GRMZM2G023999	8	130029866	130031811	1941	647	2	+	P	mitochondrial
GRMZM2G320041	8	137670031	137672074	1359	453	4	-	P	none
GRMZM2G050485	8	141760009	141762431	1833	611	0	+	PLS	chloroplast
GRMZM2G020008	8	146832425	146834374	1782	594	0	-	DYW	none
GRMZM2G060516	8	149423147	149426931	1434	478	1	-	P	none
GRMZM2G059449	8	149842629	149847992	2868	956	8	+	P	chloroplast
GRMZM5G838388	8	156306776	156308706	1794	598	0	+	P	chloroplast
GRMZM2G303587	8	158932922	158935675	2751	917	0	-	E	none
GRMZM2G160791	8	160734292	160736356	1062	354	1	-	P	none
GRMZM2G170941	8	162338189	162340114	1482	494	0	-	P	mitochondrial
AC183950.2_FG005	8	162767679	162769145	1464	488	0	-	P	none
GRMZM2G031156	8	167019449	167020201	714	238	0	-	P	none
GRMZM2G436332	8	167020326	167021594	1269	423	0	-	P	none
GRMZM2G440348	8	167087751	167089796	1725	575	0	+	P	none
GRMZM2G069078	8	170418105	170419864	1557	519	0	-	P	mitochondrial
GRMZM2G139141	8	171367339	171369045	1359	453	0	-	P	chloroplast
GRMZM2G404043	8	171448445	171452018	2004	668	2	-	P	chloroplast
GRMZM2G094586	9	4400516	4402830	2049	683	0	-	E+	none
GRMZM2G071986	9	5319666	5328954	1890	630	1	+	DYW	none
GRMZM2G017244	9	7266420	7268133	1512	504	0	+	E	none
GRMZM2G160887	9	8415876	8418735	1641	547	0	+	P	none
GRMZM2G053196	9	10846021	10852948	4305	1435	3	-	P	none
AC215198.3_FG002	9	12723540	12725903	2361	787	0	+	DYW	none
GRMZM2G031588	9	12726195	12728788	2148	716	0	-	E	none
GRMZM2G016866	9	12889644	12891574	1182	394	0	-	P	mitochondrial
GRMZM2G003742	9	18960478	18963479	2193	731	0	-	P	none
GRMZM2G376918	9	21688540	21693215	1860	620	2	+	E+	mitochondrial
GRMZM2G350319	9	24481791	24487428	1878	626	3	-	P	none
GRMZM5G882758	9	25275554	25277246	1524	508	1	-	E+	mitochondrial
GRMZM2G108565	9	25482796	25483565	1164	388	1	+	P	none
GRMZM2G093291	9	26487832	26491734	2370	790	7	-	P	chloroplast
GRMZM5G871621	9	48405528	48406391	861	287	0	+	P	none
GRMZM2G144142	9	99687605	99689041	1290	430	0	+	E+	none
GRMZM2G143377	9	102339383	102342035	1830	610	1	+	DYW	mitochondrial
GRMZM2G142735	9	103704013	103706095	1647	549	0	+	P	none
GRMZM2G428579	9	118298087	118300177	1503	501	0	+	P	none
GRMZM2G372632	9	124424696	124428135	3273	1091	0	-	P	chloroplast
GRMZM2G020676	9	134546641	134548689	1953	651	0	-	E	none
GRMZM2G306482	9	136825280	136827319	1665	555	0	-	DYW	none
GRMZM2G092123	9	138749880	138759860	1461	487	11	+	P	none
GRMZM2G098869	9	144561742	144564212	1905	635	0	-	DYW	none
GRMZM2G028852	9	150236635	150240487	2142	714	3	+	E	none
GRMZM2G058133	9	151661482	151663371	1611	537	0	+	E	mitochondrial
GRMZM2G171994	9	153759002	153761126	1815	605	0	-	DYW	chloroplast
GRMZM2G078264	10	1347854	1350592	2430	810	0	+	E	none
AC234175.1_FG010	10	2839957	2842038	2082	694	0	+	P	mitochondrial
GRMZM2G304965	10	3990349	3993118	2592	864	0	+	E+	none
GRMZM2G465444	10	5485867	5488876	1989	663	1	-	P	none
GRMZM2G001466	10	8808135	8810442	1791	597	0	-	E	none
GRMZM2G171040	10	11920074	11921725	1284	428	1	+	P	none	B73 genotype-specific PPR genes
GRMZM2G105229	10	27404953	27406862	1503	501	1	+	P	mitochondrial
GRMZM2G132140	10	30147199	30149362	2064	688	0	-	PLS	chloroplast
GRMZM2G079925	10	60164102	60165535	1377	459	0	+	E	none
GRMZM2G005938	10	60236510	60241598	1800	600	6	-	P	chloroplast
GRMZM2G007248	10	61506729	61508790	1998	666	0	+	P	none
GRMZM2G103250	10	70289697	70291509	1326	442	0	+	P	SP
GRMZM2G145130	10	76521835	76523706	1542	514	1	-	P	mitochondrial
GRMZM5G894486	10	84625473	84627547	2031	677	0	-	E	none
GRMZM2G063575	10	89999125	90001318	1833	611	0	+	E	none
GRMZM2G011928	10	94911967	94914144	828	276	0	-	P	none
GRMZM2G341741	10	106066627	106068831	2187	729	0	-	E+	mitochondrial
GRMZM2G002863	10	110962342	110965132	1683	561	1	+	P	none
GRMZM2G059132	10	115450734	115454409	1656	552	1	+	E+	SP
GRMZM2G010046	10	117815373	117817439	2064	688	0	-	E+	none
GRMZM2G341216	10	118728199	118730334	2133	711	0	-	PLS	noneName
GRMZM2G158029	10	118827289	118830015	2718	906	0	+	E+	mitochondrial
GRMZM2G092762	10	120050105	120051811	1242	414	0	-	P	SP
GRMZM2G135430	10	123390498	123393442	2319	773	0	-	E	none
AC203841.3_FG002	10	124203421	124206246	2823	941	0	-	DYW	chloroplast
GRMZM2G481373	10	125560143	125562912	2082	694	0	-	DYW	none
GRMZM5G827485	10	130935292	130938207	2304	768	0	-	E+	none
GRMZM2G119383	10	139565267	139566386	810	270	0	-	P	mitochondrial
GRMZM2G145480	10	142015991	142017755	1095	365	0	+	P	none
GRMZM2G123014	10	142804446	142807994	2658	886	0	+	DYW	none
GRMZM2G164563	10	146826278	146828898	1716	572	1	-	DYW	chloroplast
GRMZM2G052339	10	147251495	147253642	1662	554	0	-	E	none
GRMZM2G478807	10	148220884	148221755	642	214	1	-	E	none
GRMZM2G177072	10	148367266	148370287	1659	553	1	+	E+	SP
