# Supplementary material for: Genome-wide analysis of the pentatricopeptide repeat gene family in different maize genomes and its important role in kernel development
Source: BMC Plant Biol. 2018 Dec 19;18:366. doi: 10.1186/s12870-018-1572-2 (PMC6299966; doi:10.1186/s12870-018-1572-2)
Supplement: Supplementary file 2 — Table S2. Detailed information for PPR genes of the PH207 genome. (XLSX 90 kb) [file 12870_2018_1572_MOESM2_ESM.xlsx]

## Sheet: Sheet1
Table S2 The details of PPR gene family in the PH207 genome
Gene ID	Chr	Start	End	ORF_length	Protein_Length	Introns_NO.	strand	Subclass	TargetP Prediction
Zm00008a000093	1	3441158	3442774	1617	539	0	+	P	none
Zm00008a000098	1	3531096	3534814	1410	470	3	-	P	chloroplast
Zm00008a000132	1	4274705	4275997	1293	431	0	+	P	mitochondrial
Zm00008a000274	1	8519088	8521145	2058	686	0	-	DYW	none
Zm00008a000311	1	9492534	9493892	1359	453	0	-	DYW	SP
Zm00008a000312	1	9496698	9498137	1440	480	0	+	E+	chloroplast
Zm00008a000407	1	12432221	12434579	1263	421	3	+	P	mitochondrial
Zm00008a000435	1	13955216	13959758	1995	665	1	+	P	none
Zm00008a000459	1	14722799	14732508	3780	1260	8	+	P	mitochondrial
Zm00008a000547	1	18046598	18054138	5838	1946	3	+	E	mitochondrial
Zm00008a000630	1	21193854	21196502	654	218	2	-	P	none
Zm00008a000638	1	21436455	21437150	696	232	0	+	P	chloroplast	PH207 genotype-specific PPR genes
Zm00008a000674	1	22302783	22305386	1746	582	2	-	P	chloroplast
Zm00008a000739	1	25201590	25204602	1743	581	1	+	P	chloroplast
Zm00008a000771	1	26507724	26509799	2076	692	0	-	P	chloroplast
Zm00008a000773	1	26672155	26673621	1467	489	0	+	P	none
Zm00008a000804	1	27929726	27931924	2124	708	1	-	P	none
Zm00008a000817	1	28304121	28305098	978	326	0	-	P	SP
Zm00008a000907	1	31756539	31759067	1929	643	1	-	DYW	none
Zm00008a000938	1	33170886	33174175	2382	794	3	+	DYW	none
Zm00008a001063	1	38490326	38491696	1371	457	0	+	E	mitochondrial
Zm00008a001149	1	42357398	42359185	1788	596	0	-	E	none
Zm00008a001326	1	50660002	50663712	2412	804	3	+	DYW	mitochondrial
Zm00008a001420	1	55294344	55296343	1488	496	1	+	P	none
Zm00008a001522	1	60111217	60112987	1527	509	1	-	E	mitochondrial
Zm00008a001560	1	61693974	61696241	1299	433	1	-	P	none
Zm00008a001684	1	68365605	68367431	1827	609	0	-	DYW	none
Zm00008a001791	1	73886027	73890967	2655	885	2	+	E	none
Zm00008a001893	1	79785955	79787076	1122	374	0	-	P	SP	PH207 genotype-specific PPR genes
Zm00008a001954	1	82758360	82761507	1437	479	2	-	DYW	none
Zm00008a002115	1	94425633	94474115	669	223	3	+	P	none
Zm00008a002182	1	99596330	99597517	243	81	1	+	P	none
Zm00008a002224	1	103785958	103787835	1878	626	0	-	P	none
Zm00008a002239	1	105107600	105111333	3177	1059	1	+	DYW	none
Zm00008a002248	1	105722386	105724458	936	312	2	-	P	chloroplast
Zm00008a002358	1	117914322	117914852	507	169	1	+	E	SP
Zm00008a002513	1	135542863	135553281	1551	517	2	+	P	chloroplast
Zm00008a002609	1	147951276	147958383	2127	709	2	-	P	mitochondrial
Zm00008a002626	1	149394759	149398888	2277	759	3	+	E	none
Zm00008a002634	1	150251004	150251405	402	134	0	-	P	none
Zm00008a002820	1	167126529	167135546	1722	574	4	-	E	none
Zm00008a003001	1	178874714	178876555	1683	561	1	+	E+	none
Zm00008a003063	1	182108294	182113307	2562	854	2	-	P	mitochondrial
Zm00008a003142	1	185584839	185587221	912	304	4	+	P	none
Zm00008a003250	1	191936866	191941695	2046	682	3	-	DYW	none
Zm00008a003294	1	193683181	193687059	2937	979	3	+	DYW	chloroplast
Zm00008a003427	1	199461382	199463597	1809	603	1	-	E+	none
Zm00008a003760	1	216194389	216196169	1686	562	1	+	DYW	chloroplast
Zm00008a004029	1	229620297	229621811	1515	505	0	-	P	none
Zm00008a004052	1	230647852	230649724	1404	468	1	-	P	none
Zm00008a004138	1	234028112	234028771	660	220	0	+	P	none
Zm00008a004165	1	235154138	235158899	2424	808	8	-	P	none
Zm00008a004175	1	235864906	235867111	1665	555	1	-	P	none	PH207 genotype-specific PPR genes
Zm00008a004321	1	242521010	242523025	2016	672	0	-	P	SP
Zm00008a004352	1	244018250	244020788	1623	541	3	+	P	mitochondrial
Zm00008a004460	1	249064852	249066345	1494	498	0	+	P	none
Zm00008a004545	1	252629590	252633704	3486	1162	1	+	P	none
Zm00008a004630	1	256879868	256881442	1575	525	0	+	E	chloroplast
Zm00008a004801	1	262899291	262901234	1845	615	1	+	DYW	none
Zm00008a004978	1	270818816	270827355	1461	487	2	-	E	none
Zm00008a004986	1	271026665	271030954	2112	704	3	+	P	none
Zm00008a004991	1	271107029	271185575	1725	575	2	+	P	mitochondrial
Zm00008a005069	1	274931777	274932922	1146	382	0	+	P	SP
Zm00008a005104	1	276464658	276465404	747	249	0	+	P	none
Zm00008a005147	1	277764378	277766183	1806	602	0	+	E	none
Zm00008a005162	1	278402974	278414697	2247	749	4	+	P	none
Zm00008a005264	1	281768740	281770209	1470	490	0	+	P	none
Zm00008a005366	1	285221940	285224309	2370	790	0	-	DYW	none
Zm00008a005508	1	291124840	291126450	1290	430	1	+	E+	none
Zm00008a005685	1	296519973	296520560	513	171	1	-	P	none
Zm00008a005816	1	299820889	299822631	1743	581	0	+	E+	mitochondrial
Zm00008a005821	1	300025588	300027032	1248	416	1	-	E	none
Zm00008a005841	1	300841889	300855322	2214	738	4	+	P	none
Zm00008a005865	1	301716839	301720821	2235	745	1	+	P	chloroplast
Zm00008a005870	1	301924893	301926641	1749	583	0	+	E	none
Zm00008a005897	1	302799187	302818492	2490	830	9	-	P	chloroplast
Zm00008a005948	2	1616465	1618646	1629	543	1	+	E	SP
Zm00008a005951	2	1626943	1628541	1599	533	0	+	P	none
Zm00008a006126	2	5389358	5392821	957	319	5	-	P	none
Zm00008a006143	2	5835815	5837554	1182	394	1	-	P	mitochondrial
Zm00008a006178	2	6630966	6633929	1671	557	1	+	P	none
Zm00008a006305	2	9511934	9514335	1971	657	1	+	P	mitochondrial
Zm00008a006373	2	11066016	11067893	1878	626	0	-	E	none
Zm00008a006466	2	13699561	13702218	2658	886	0	+	DYW	chloroplast
Zm00008a006478	2	13880739	13882550	1812	604	0	-	P	chloroplast
Zm00008a006635	2	19407996	19409889	1356	452	1	-	P	none
Zm00008a006649	2	19897529	19900177	1506	502	2	-	P	chloroplast
Zm00008a006728	2	22586842	22588929	2088	696	0	-	DYW	mitochondrial
Zm00008a006820	2	25860124	25861761	1638	546	0	-	E	none
Zm00008a006897	2	28134660	28137725	3066	1022	0	-	E+	none
Zm00008a006900	2	28189645	28195003	2376	792	4	-	DYW	none
Zm00008a007026	2	33832227	33836489	2910	970	1	-	P	none
Zm00008a007088	2	37126492	37127703	300	100	1	+	P	mitochondrial
Zm00008a007157	2	39748994	39753201	1227	409	1	-	P	none
Zm00008a007232	2	42394809	42397397	1272	424	1	-	P	mitochondrial
Zm00008a007262	2	43381422	43385332	1338	446	3	-	P	none
Zm00008a007267	2	43918427	43922222	1527	509	1	+	P	none
Zm00008a007431	2	53504274	53518867	1758	586	4	-	E	none
Zm00008a007448	2	54793026	54795435	981	327	2	-	PLS	none
Zm00008a007453	2	54899437	54902212	585	195	3	-	PLS	none
Zm00008a007546	2	61441117	61451919	1287	429	6	-	E	none
Zm00008a007680	2	76225608	76226725	996	332	1	+	PLS	none
Zm00008a007839	2	101024221	101024775	555	185	0	-	P	none
Zm00008a007840	2	101024776	101026328	969	323	1	-	P	none
Zm00008a008338	2	152344318	152344686	369	123	0	-	P	mitochondrial
Zm00008a008359	2	154084590	154087144	1752	584	2	-	P	none
Zm00008a008466	2	162530956	162534057	1536	512	1	-	DYW	none
Zm00008a008469	2	162909516	162910470	678	226	1	-	PLS	none
Zm00008a008603	2	171649102	171650736	1635	545	0	+	E+	none
Zm00008a008700	2	176596518	176600582	1860	620	4	-	E+	none
Zm00008a008823	2	183897642	183898952	1311	437	0	-	P	SP
Zm00008a008858	2	185587473	185592367	1479	493	7	+	P	none
Zm00008a008864	2	185694224	185697800	996	332	5	+	P	none
Zm00008a008932	2	189012700	189030703	1863	621	11	+	P	chloroplast
Zm00008a009227	2	198915495	198918012	2100	700	1	+	E	none
Zm00008a009294	2	201210789	201211976	1188	396	0	-	P	mitochondrial
Zm00008a009476	2	207111005	207114791	2142	714	3	+	P	none
Zm00008a009574	2	209998682	209999726	939	313	1	+	P	none
Zm00008a009711	2	213871645	213879680	747	249	5	+	P	none
Zm00008a009751	2	215115916	215119018	1095	365	2	-	P	none
Zm00008a009794	2	216225220	216233357	1794	598	1	+	PLS	none
Zm00008a009830	2	217544505	217546232	1728	576	0	+	DYW	mitochondrial
Zm00008a009902	2	219556697	219558217	1521	507	0	-	E	none
Zm00008a009920	2	220056656	220058269	1614	538	0	-	P	none
Zm00008a009922	2	220066801	220068414	1614	538	0	-	P	none
Zm00008a009940	2	220526835	220528778	1944	648	0	-	P	none
Zm00008a009999	2	222336972	222339576	1860	620	2	+	P	none
Zm00008a010230	2	230810902	230813365	1728	576	2	-	DYW	none
Zm00008a010238	2	231150695	231153139	2445	815	0	-	P	chloroplast
Zm00008a010240	2	231261941	231264274	2334	778	0	-	P	chloroplast
Zm00008a010246	2	231623280	231625724	2445	815	0	-	P	chloroplast
Zm00008a010252	2	231693477	231700771	1461	487	3	-	P	chloroplast
Zm00008a010254	2	231711269	231738494	546	182	2	-	P	mitochondrial
Zm00008a010421	2	236627928	236628878	951	317	0	-	DYW	none
Zm00008a010465	2	237458306	237460678	2373	791	0	+	DYW	none
Zm00008a010516	2	238643270	238647734	1911	637	4	+	DYW	none
Zm00008a010530	2	239297523	239300220	2196	732	1	+	P	none
Zm00008a010597	3	685739	687805	2067	689	0	-	P	SP
Zm00008a010788	3	5619248	5620675	1428	476	0	+	E+	none
Zm00008a010883	3	8844129	8845493	1365	455	0	-	P	none
Zm00008a010980	3	12421797	12425072	1518	506	1	-	P	none
Zm00008a011010	3	13673870	13675267	1398	466	0	+	P	none
Zm00008a011072	3	16011485	16013361	330	110	1	+	P	none
Zm00008a011073	3	16013383	16017737	780	260	3	+	P	none
Zm00008a011074	3	16018074	16018370	297	99	0	+	P	none
Zm00008a011097	3	17031381	17034800	399	133	2	+	P	none
Zm00008a011116	3	17716574	17724252	2073	691	4	-	DYW	chloroplast
Zm00008a011380	3	32242120	32246250	1458	486	2	-	DYW	none
Zm00008a011505	3	40288677	40297472	3276	1092	6	+	P	none
Zm00008a011597	3	46587294	46591374	1842	614	2	+	P	mitochondrial
Zm00008a011809	3	65791945	65815954	1905	635	7	-	P	chloroplast
Zm00008a011936	3	88729756	88731003	1248	416	0	-	E	none
Zm00008a011937	3	88732618	88739220	1725	575	1	+	P	mitochondrial
Zm00008a011982	3	92081285	92088738	1023	341	5	-	PLS	none
Zm00008a012018	3	95594767	95595825	939	313	4	-	P	none
Zm00008a012170	3	115200231	115202224	996	332	2	+	E+	none
Zm00008a012242	3	122472634	122474736	2103	701	0	+	E	chloroplast
Zm00008a012477	3	136554302	136555906	1605	535	0	-	E+	none
Zm00008a012626	3	145022972	145024402	1431	477	0	+	P	none
Zm00008a012666	3	146569031	146570732	1458	486	1	-	E	none
Zm00008a012677	3	146951414	146955157	2844	948	3	-	P	mitochondrial
Zm00008a012680	3	147097739	147100332	2346	782	2	-	DYW	none
Zm00008a012711	3	149100018	149145702	1803	601	1	-	E+	none
Zm00008a012956	3	162475193	162483088	1743	581	4	+	E	none
Zm00008a012964	3	162764897	162769790	1614	538	2	+	E	none
Zm00008a013055	3	167544157	167545953	1797	599	0	-	P	mitochondrial
Zm00008a013116	3	170411455	170412603	1149	383	0	-	DYW	none
Zm00008a013137	3	171594546	171596180	1635	545	0	+	E	none
Zm00008a013148	3	172273240	172277890	822	274	3	+	P	none
Zm00008a013354	3	180642664	180645557	1167	389	1	-	P	none
Zm00008a013372	3	181319712	181321094	1383	461	0	-	E+	none
Zm00008a013413	3	182631467	182632894	1428	476	0	-	P	none
Zm00008a013465	3	184479629	184480273	645	215	0	-	P	none
Zm00008a013466	3	184481184	184483848	957	319	3	-	P	none
Zm00008a013482	3	184920689	184921668	690	230	1	-	PLS	SP	PH207 genotype-specific PPR genes
Zm00008a013486	3	185198405	185201929	954	318	2	+	P	SP
Zm00008a013489	3	185361779	185363701	1923	641	0	-	DYW	chloroplast
Zm00008a013500	3	185782336	185783427	1092	364	0	+	E	none
Zm00008a013517	3	186198533	186204558	1851	617	5	+	E	none
Zm00008a013530	3	186372526	186374924	1881	627	1	-	DYW	chloroplast
Zm00008a013623	3	189463573	189464163	591	197	0	-	P	none
Zm00008a013629	3	189636226	189638518	1683	561	2	+	P	SP
Zm00008a013657	3	190719640	190720232	384	128	2	-	P	none
Zm00008a013658	3	190720236	190720893	582	194	1	-	P	none
Zm00008a013706	3	193208312	193210624	2313	771	0	-	P	none
Zm00008a013811	3	197415599	197423778	1155	385	3	-	P	none
Zm00008a013846	3	198574577	198578183	978	326	4	+	P	none
Zm00008a013891	3	200235876	200243859	1227	409	2	-	P	mitochondrial
Zm00008a013913	3	201005745	201010533	2187	729	1	-	P	none
Zm00008a013987	3	203203313	203205193	1731	577	1	-	DYW	none
Zm00008a014079	3	207071168	207072616	1449	483	0	-	P	SP
Zm00008a014409	3	219262117	219264740	1863	621	1	+	E+	none
Zm00008a014429	3	219915218	219917795	957	319	3	-	P	none
Zm00008a014518	3	222716202	222717812	1611	537	0	-	E	none
Zm00008a014522	3	222739505	222763366	3849	1283	3	-	DYW	chloroplast
Zm00008a014535	3	223111351	223113576	1929	643	1	+	E+	none
Zm00008a014564	3	224045244	224046878	1302	434	1	-	P	none
Zm00008a014620	3	225874299	225876677	870	290	2	-	P	mitochondrial
Zm00008a014621	3	225912487	225914865	870	290	2	-	P	mitochondrial
Zm00008a014647	3	226926511	226930980	1659	553	8	-	P	none
Zm00008a014694	3	228091173	228092555	1383	461	0	-	E	none
Zm00008a014702	3	228248841	228253575	3237	1079	5	-	E+	none
Zm00008a014809	3	231943799	231945937	2139	713	0	-	P	SP
Zm00008a014814	3	232128831	232134207	3249	1083	4	-	P	none
Zm00008a014912	4	2464964	2465956	993	331	0	+	E	none
Zm00008a015064	4	5855066	5857039	1974	658	0	-	P	chloroplast
Zm00008a015066	4	5992954	5995872	1761	587	1	-	P	none
Zm00008a015237	4	15912839	15914548	1710	570	0	-	E	none
Zm00008a015309	4	19051575	19052891	1317	439	0	+	E	none
Zm00008a015313	4	19471288	19473757	2379	793	1	-	DYW	chloroplast
Zm00008a015340	4	20790634	20791446	813	271	0	-	P	none
Zm00008a015413	4	25348850	25353730	723	241	3	-	P	none
Zm00008a015464	4	27594643	27604491	1344	448	7	-	P	none
Zm00008a015757	4	42922029	42923478	534	178	1	+	P	mitochondrial
Zm00008a015900	4	54403469	54405930	1566	522	1	+	P	mitochondrial
Zm00008a016023	4	67123346	67124873	1431	477	1	-	E	none
Zm00008a016119	4	74937807	74939795	1989	663	0	+	P	none
Zm00008a016585	4	128966161	128968269	2109	703	0	-	P	mitochondrial
Zm00008a016602	4	131254080	131257191	2694	898	1	+	DYW	none
Zm00008a016666	4	137171764	137178916	1602	534	10	+	P	mitochondrial
Zm00008a017016	4	160477860	160479807	1851	617	1	-	DYW	none
Zm00008a017074	4	163275514	163277460	1947	649	0	+	E	none
Zm00008a017261	4	169798548	169800890	2343	781	0	-	DYW	none
Zm00008a017307	4	172200414	172212232	2478	826	2	+	P	none
Zm00008a017429	4	176215222	176218166	1578	526	1	+	P	chloroplast
Zm00008a017522	4	180272079	180273900	1287	429	1	+	E+	none
Zm00008a017597	4	183150111	183156094	1143	381	1	-	P	none
Zm00008a017700	4	186556959	186558527	1569	523	0	-	E	none
Zm00008a017720	4	186896366	186898170	1617	539	1	+	E	none
Zm00008a017760	4	188006065	188008982	1698	566	2	-	P	none
Zm00008a017811	4	189413229	189415391	2163	721	0	-	P	none
Zm00008a017909	4	193607626	193619078	4854	1618	17	-	E	none
Zm00008a017981	4	197164004	197166489	1584	528	1	+	E+	none
Zm00008a018032	4	198565845	198572399	2100	700	7	+	E	none
Zm00008a018145	4	205309066	205311623	1083	361	2	-	P	mitochondrial
Zm00008a018253	4	212720009	212720593	585	195	0	+	E	mitochondrial
Zm00008a018304	4	216559029	216562189	2400	800	1	+	DYW	none
Zm00008a018527	4	229996994	230001674	1902	634	1	+	P	chloroplast
Zm00008a018713	4	236734828	236738753	1491	497	2	-	E	none
Zm00008a018843	4	239656815	239657190	333	111	1	-	P	none
Zm00008a018854	4	239716836	239720931	2259	753	3	-	P	none
Zm00008a018881	4	240335053	240335616	498	166	1	+	P	none
Zm00008a018989	5	965840	970691	1194	398	5	+	E	none
Zm00008a019036	5	1555854	1557941	2088	696	0	-	E+	none
Zm00008a019102	5	2376003	2377862	1860	620	0	+	DYW	none
Zm00008a019224	5	4248041	4250412	2007	669	2	-	DYW	chloroplast
Zm00008a019275	5	5074397	5076958	2562	854	0	-	E+	none
Zm00008a019582	5	11704501	11706633	2133	711	0	-	E+	chloroplast
Zm00008a019854	5	20077643	20079139	1497	499	0	-	P	none
Zm00008a019932	5	23322345	23324725	1503	501	1	+	P	mitochondrial
Zm00008a020019	5	27294860	27304885	2790	930	3	-	E+	none
Zm00008a020023	5	28065206	28067436	2046	682	1	-	P	none
Zm00008a020126	5	33081896	33088356	1812	604	2	-	P	none
Zm00008a020234	5	38838599	38840523	327	109	1	+	P	none
Zm00008a020342	5	46948690	46952606	1923	641	2	-	E	none
Zm00008a020433	5	52318409	52322763	1833	611	2	+	DYW	none
Zm00008a020435	5	52325493	52327962	1236	412	2	-	P	none
Zm00008a020471	5	55272391	55274136	1110	370	2	+	P	none
Zm00008a020529	5	57885422	57891540	2748	916	6	-	DYW	none
Zm00008a020545	5	58740890	58741918	1029	343	0	+	E+	none
Zm00008a020556	5	59133648	59137688	1482	494	6	+	P	none
Zm00008a020729	5	67879311	67881326	1533	511	1	-	P	none
Zm00008a020788	5	70843615	70843851	237	79	0	-	P	none
Zm00008a020791	5	70873705	70875667	1620	540	1	-	P	none
Zm00008a020799	5	71030761	71044237	735	245	2	+	P	chloroplast
Zm00008a020830	5	72614531	72615866	1218	406	1	+	E	none
Zm00008a020836	5	73465279	73467851	2442	814	1	+	P	none
Zm00008a020843	5	73785793	73787640	1848	616	0	-	E+	none
Zm00008a020866	5	74857666	74887535	2565	855	16	-	P	mitochondrial
Zm00008a020997	5	83208615	83212241	2121	707	2	-	E	none
Zm00008a021023	5	84625448	84628413	1842	614	6	+	P	none
Zm00008a021273	5	112660601	112662735	981	327	1	+	PLS	none
Zm00008a021350	5	124021780	124022837	678	226	1	-	P	none
Zm00008a021738	5	156416083	156424824	1650	550	4	+	P	chloroplast
Zm00008a021760	5	157548603	157550603	2001	667	0	+	P	chloroplast
Zm00008a022004	5	169939701	169947385	2361	787	3	+	DYW	none
Zm00008a022019	5	170532700	170535491	1935	645	1	-	E+	none
Zm00008a022063	5	171919703	171954520	1950	650	2	-	P	chloroplast
Zm00008a022078	5	172468991	172471289	1296	432	1	+	P	none
Zm00008a022294	5	180487271	180491584	2022	674	1	+	P	mitochondrial
Zm00008a022348	5	182482967	182484559	1593	531	0	-	E+	none
Zm00008a022396	5	184721266	184722344	567	189	1	+	P	none
Zm00008a022554	5	190408594	190410372	1779	593	0	-	E	none
Zm00008a022629	5	193697431	193698585	996	332	1	-	P	none
Zm00008a022635	5	193772976	193775105	2130	710	0	+	E+	chloroplast
Zm00008a022709	5	196745051	196747022	1878	626	1	-	DYW	mitochondrial
Zm00008a022745	5	197927014	197930335	2355	785	1	+	P	chloroplast
Zm00008a022799	5	199410759	199412237	1479	493	0	-	P	none
Zm00008a022850	5	201190492	201194442	2328	776	3	+	P	none
Zm00008a022861	5	201477549	201480504	1620	540	1	-	DYW	none
Zm00008a022886	5	202105362	202106456	1095	365	0	+	E+	none
Zm00008a022964	5	203947886	203962734	2748	916	4	-	DYW	none
Zm00008a023052	5	206163631	206168078	1386	462	2	+	P	none
Zm00008a023134	5	207717346	207720583	1524	508	1	+	P	none
Zm00008a023378	5	213551796	213554844	1275	425	2	-	P	none
Zm00008a023385	5	213614010	213614651	642	214	0	-	P	none
Zm00008a023387	5	213674004	213676156	1311	437	1	+	E	none
Zm00008a023443	6	1856921	1863555	1518	506	4	+	DYW	SP
Zm00008a023480	6	3778952	3781319	2043	681	1	-	E	none
Zm00008a023498	6	4506581	4532377	3096	1032	6	+	E	SP
Zm00008a023745	6	22696408	22699011	1596	532	1	+	E	none
Zm00008a024482	6	86947219	86950071	1836	612	3	+	P	chloroplast
Zm00008a024634	6	94464994	94467089	1977	659	1	-	P	none
Zm00008a024805	6	102185219	102189552	2196	732	1	+	E	none
Zm00008a024888	6	105349432	105351932	2205	735	1	+	DYW	SP
Zm00008a024973	6	109001890	109009150	1815	605	11	-	P	SP
Zm00008a024994	6	110045935	110056407	1722	574	5	-	PLS	chloroplast
Zm00008a025000	6	110459231	110473392	1392	464	1	+	P	SP
Zm00008a025016	6	110980860	110982946	1689	563	1	-	E	none
Zm00008a025065	6	113117749	113122458	2262	754	1	+	E+	none
Zm00008a025094	6	114255500	114268249	1125	375	5	-	P	none
Zm00008a025230	6	120808064	120810070	2007	669	0	-	E	none
Zm00008a025234	6	120991754	120994579	1479	493	2	+	P	chloroplast
Zm00008a025534	6	133237649	133316494	2088	696	3	+	DYW	none
Zm00008a025568	6	135190150	135192147	1998	666	0	-	DYW	none
Zm00008a025632	6	137907908	137914176	1569	523	3	-	P	SP
Zm00008a025779	6	143608737	143610266	1530	510	0	-	P	mitochondrial
Zm00008a025790	6	143760722	143761927	1206	402	0	+	E	none
Zm00008a025818	6	144613849	144615399	1551	517	0	-	E	none
Zm00008a025846	6	145392358	145395509	1515	505	2	+	P	mitochondrial
Zm00008a026215	6	156130729	156132123	1395	465	0	+	P	none
Zm00008a026247	6	156669407	156672535	2658	886	2	-	DYW	mitochondrial
Zm00008a026279	6	157368503	157370842	2340	780	0	-	E	none
Zm00008a026495	6	161549455	161553679	2133	711	1	-	DYW	none
Zm00008a026509	6	161797981	161804286	2676	892	1	+	DYW	chloroplast
Zm00008a026573	6	163358774	163359739	966	322	0	-	E	none
Zm00008a026587	6	163736719	163738662	1944	648	0	-	DYW	none
Zm00008a026588	6	163745871	163752637	1659	553	5	-	P	none
Zm00008a026832	7	7094564	7095303	639	213	1	+	P	none
Zm00008a026925	7	9926042	9932001	1728	576	2	+	P	mitochondrial
Zm00008a026954	7	11179662	11180880	1158	386	1	-	P	none
Zm00008a027103	7	19656634	19685722	1617	539	4	+	P	chloroplast
Zm00008a027141	7	22307995	22310247	2253	751	0	-	DYW	none
Zm00008a027154	7	23260755	23261969	1215	405	0	-	PLS	none
Zm00008a027172	7	24114736	24122427	2652	884	3	-	P	none
Zm00008a027269	7	29838852	29840162	1311	437	0	+	E+	none
Zm00008a027296	7	31174252	31175238	987	329	0	-	E	none
Zm00008a027354	7	36941666	36943477	1479	493	1	+	E	none
Zm00008a027721	7	86269072	86270921	1242	414	3	+	E	none
Zm00008a027746	7	88818108	88820818	2253	751	1	-	DYW	mitochondrial
Zm00008a027990	7	109417989	109418912	396	132	1	+	P	none
Zm00008a028015	7	110979078	110980079	1002	334	0	-	E	none
Zm00008a028017	7	110983368	110984912	1545	515	0	+	P	none
Zm00008a028026	7	111618155	111620497	2343	781	0	-	E	none
Zm00008a028321	7	128136897	128148165	3099	1033	6	-	P	none
Zm00008a028351	7	129601889	129620528	2871	957	13	-	P	none
Zm00008a028355	7	129687592	129689346	1755	585	0	+	DYW	none
Zm00008a028383	7	131060084	131061985	1902	634	0	+	DYW	mitochondrial
Zm00008a028461	7	133933973	133936213	2004	668	1	-	E	none
Zm00008a028512	7	136438436	136439698	1263	421	0	+	P	none
Zm00008a028672	7	143136140	143146542	624	208	2	+	P	none
Zm00008a028708	7	144144449	144147008	2118	706	1	+	P	SP
Zm00008a028763	7	146390941	146393015	1533	511	3	+	E	none
Zm00008a029043	7	156102342	156106425	2007	669	4	-	P	chloroplast
Zm00008a029153	7	159905269	159923066	2004	668	8	-	P	mitochondrial
Zm00008a029237	7	162408671	162411243	1908	636	2	-	DYW	none
Zm00008a029249	7	162686785	162692596	1650	550	2	+	P	none
Zm00008a029279	7	163751578	163755625	1437	479	6	+	P	none
Zm00008a029281	7	163939268	163940071	804	268	0	-	P	none
Zm00008a029373	7	166130512	166131919	684	228	1	+	E	none
Zm00008a029426	7	167626806	167628386	1581	527	0	+	E	none
Zm00008a029462	7	168550096	168552283	1920	640	1	+	E	none
Zm00008a029554	7	170764769	170766386	1515	505	1	+	E	mitochondrial
Zm00008a029566	7	171261817	171270176	1572	524	5	-	P	none
Zm00008a029594	7	171860818	171863317	1962	654	1	-	E+	none
Zm00008a029677	7	173587422	173590253	2049	683	4	+	P	none
Zm00008a029734	7	174621303	174625140	1821	607	5	+	P	none
Zm00008a029805	8	1249944	1254131	1869	623	2	-	P	none
Zm00008a029875	8	4007717	4008820	1104	368	0	-	E+	none
Zm00008a030106	8	13927149	13929124	1665	555	1	+	P	none
Zm00008a030174	8	17005633	17011446	2271	757	3	-	DYW	mitochondrial
Zm00008a030247	8	21314832	21318408	957	319	5	+	P	none
Zm00008a030390	8	28753478	28763662	1962	654	4	-	DYW	none
Zm00008a030465	8	36009968	36016406	1548	516	1	+	P	none
Zm00008a030636	8	59496741	59497703	963	321	0	-	P	mitochondrial
Zm00008a030638	8	59663001	59665885	1473	491	2	+	P	none
Zm00008a030687	8	62581122	62584206	888	296	1	+	P	none
Zm00008a030855	8	74246153	74251965	2253	751	3	+	E+	mitochondrial
Zm00008a030898	8	77104138	77106525	2388	796	0	+	P	none
Zm00008a030902	8	77187776	77190172	2397	799	0	+	P	none
Zm00008a031120	8	95541135	95543385	1692	564	1	-	P	chloroplast
Zm00008a031197	8	99418616	99419946	1257	419	1	+	P	none
Zm00008a031202	8	99766738	99772328	1743	581	4	+	DYW	none
Zm00008a031258	8	103106971	103116547	1191	397	5	-	P	mitochondrial
Zm00008a031658	8	124439346	124440130	522	174	1	-	P	SP	PH207 genotype-specific PPR genes
Zm00008a031741	8	128480648	128485779	1170	390	10	+	P	mitochondrial
Zm00008a031782	8	130937772	130939715	1944	648	0	+	P	mitochondrial
Zm00008a032180	8	147408125	147410345	1593	531	1	+	DYW	none
Zm00008a032238	8	149820868	149821842	975	325	0	-	P	none
Zm00008a032255	8	150420767	150426648	2871	957	10	+	P	chloroplast
Zm00008a032437	8	156894120	156896401	1734	578	1	+	P	mitochondrial
Zm00008a032675	8	163203685	163205890	711	237	1	-	P	none
Zm00008a032676	8	163208029	163216777	2223	741	5	+	E	mitochondrial
Zm00008a032688	8	163538980	163539792	813	271	0	-	P	none
Zm00008a032870	8	167360353	167362461	2109	703	0	-	P	none
Zm00008a033036	8	170852659	170854815	1488	496	1	-	P	mitochondrial
Zm00008a033100	8	171880879	171940207	1455	485	2	-	P	none
Zm00008a033104	8	172001103	172003258	1563	521	1	-	P	none
Zm00008a033152	8	173006399	173007475	1077	359	0	+	E	none
Zm00008a033329	9	4067557	4073379	2763	921	3	-	E+	none
Zm00008a033346	9	4977454	4978773	1320	440	0	+	DYW	none
Zm00008a033385	9	7257181	7265068	2358	786	4	+	E	none
Zm00008a033407	9	8235149	8236792	1644	548	0	+	P	none
Zm00008a033465	9	10759667	10767825	4260	1420	6	-	P	none
Zm00008a033532	9	12899466	12900605	1140	380	0	-	P	mitochondrial
Zm00008a033537	9	13148939	13150738	1800	600	0	+	E	none
Zm00008a033538	9	13151473	13153155	1683	561	0	-	DYW	none
Zm00008a033702	9	18847087	18848742	1656	552	0	-	P	none
Zm00008a033789	9	21425668	21427530	1863	621	0	+	E+	mitochondrial
Zm00008a033864	9	24529175	24534375	1611	537	2	-	P	none
Zm00008a033892	9	25560589	25562853	996	332	2	-	E+	none
Zm00008a033896	9	25826249	25832109	1965	655	2	+	P	none
Zm00008a033918	9	26778334	26782993	3156	1052	8	-	P	chloroplast
Zm00008a034713	9	104658738	104660030	1293	431	0	+	E+	none
Zm00008a034776	9	107944487	107947145	1833	611	1	+	DYW	mitochondrial
Zm00008a034792	9	109207501	109209150	1650	550	0	+	P	none
Zm00008a035067	9	124991182	124992648	1467	489	0	+	P	none
Zm00008a035178	9	130673709	130704179	762	254	4	+	P	mitochondrial
Zm00008a035196	9	131382077	131385133	3057	1019	0	-	P	none
Zm00008a035431	9	140972742	140974400	1659	553	0	-	E	none
Zm00008a035493	9	143187944	143197947	1572	524	5	-	DYW	none
Zm00008a035743	9	151041296	151042849	1554	518	0	-	DYW	none
Zm00008a035972	9	157296224	157297078	855	285	0	+	E	none
Zm00008a036044	9	158904983	158906596	1614	538	0	+	E	mitochondrial
Zm00008a036292	10	1427233	1429614	2382	794	0	+	E	none
Zm00008a036359	10	3015083	3028531	2115	705	9	+	P	none
Zm00008a036385	10	3794664	3801115	3546	1182	3	+	E+	none
Zm00008a036444	10	5299329	5302229	759	253	2	-	P	none
Zm00008a036464	10	5891892	5893049	1158	386	0	-	E	none
Zm00008a036506	10	7991116	7992900	1785	595	0	+	E	none
Zm00008a036513	10	8199306	8201099	1794	598	0	+	E	SP
Zm00008a036812	10	26631260	26633110	1506	502	1	-	P	mitochondrial
Zm00008a036894	10	37087925	37098226	516	172	4	+	P	none
Zm00008a037056	10	58807582	58919675	1056	352	1	+	E	mitochondrial
Zm00008a037058	10	59031824	59036948	1788	596	7	+	P	chloroplast
Zm00008a037167	10	68779986	68783557	2820	940	1	+	P	none
Zm00008a037241	10	75395666	75398723	1545	515	1	-	P	mitochondrial
Zm00008a037294	10	79144048	79145343	738	246	1	-	PLS	none
Zm00008a037393	10	83504540	83509442	3519	1173	2	-	E	none
Zm00008a037490	10	88909082	88910917	1836	612	0	-	E	none
Zm00008a037728	10	105027095	105029284	2190	730	0	-	E+	mitochondrial
Zm00008a037808	10	109960116	109974082	1530	510	3	+	P	mitochondrial
Zm00008a037928	10	116279046	116282587	2307	769	4	-	E+	none
Zm00008a037945	10	117171162	117173708	2547	849	0	+	E+	none
Zm00008a038058	10	121540268	121542589	2322	774	0	-	E	none
Zm00008a038081	10	122378841	122381306	2466	822	0	-	DYW	none
Zm00008a038119	10	123673101	123675185	2085	695	0	-	DYW	none
Zm00008a038249	10	128502380	128510514	1311	437	4	-	PLS	none
Zm00008a038537	10	136868690	136869211	522	174	0	-	P	none
Zm00008a038613	10	139295819	139296916	1098	366	0	+	P	none
Zm00008a038746	10	142151374	142151768	381	127	1	+	P	none
Zm00008a038747	10	142151784	142152303	468	156	1	+	P	none
Zm00008a038813	10	143089611	143091504	1317	439	1	-	E	none
Zm00008a038814	10	143093054	143093766	600	200	1	-	P	none
Zm00008a038834	10	143397119	143400857	1860	620	1	-	E	none
Zm00008a038884	10	144283002	144290019	2031	677	11	+	P	none
