# Supplementary material for: Genome-wide analysis of the pentatricopeptide repeat gene family in different maize genomes and its important role in kernel development
Source: BMC Plant Biol. 2018 Dec 19;18:366. doi: 10.1186/s12870-018-1572-2 (PMC6299966; doi:10.1186/s12870-018-1572-2)
Supplement: Supplementary file 4 — Table S3. Shared PPR genes with only one copy in the B73 and PH207 genomes. (XLSX 68 kb) [file 12870_2018_1572_MOESM4_ESM.xlsx]

## Sheet: Table_S3
Table S4 The shared genes only one copy in the two genomes
B73_Gene_ID	PH207_Gene_ID	Identity(%)	Coverage(%)	E-value	B73a	PH207b
GRMZM2G393935	Zm00008a004545	100	99.91	0	yes	yes
GRMZM2G059449	Zm00008a032255	100	99.9	0	yes	yes
GRMZM2G017197	Zm00008a006466	100	99.89	0	yes	yes
GRMZM2G165963	Zm00008a004165	100	99.88	0	yes	yes
GRMZM2G012174	Zm00008a013913	100	99.86	0	yes	yes
GRMZM2G341741	Zm00008a037728	100	99.86	0	yes	yes
GRMZM2G035477	Zm00008a022294	100	99.85	0	yes	yes
GRMZM2G085718	Zm00008a018527	100	99.84	0	yes	yes
GRMZM2G019901	Zm00008a008932	100	99.84	0	yes	yes
GRMZM2G025157	Zm00008a002224	100	99.84	0	yes	yes
GRMZM2G149681	Zm00008a005147	100	99.83	0	yes	yes
GRMZM2G123959	Zm00008a015900	100	99.81	0	yes	yes
GRMZM2G066456	Zm00008a017429	100	99.81	0	yes	yes
GRMZM2G137566	Zm00008a005951	100	99.81	0	yes	yes
GRMZM2G058133	Zm00008a036044	100	99.81	0	yes	yes
GRMZM2G135940	Zm00008a019932	100	99.8	0	yes	yes
GRMZM2G481604	Zm00008a022799	100	99.8	0	yes	yes
GRMZM2G056594	Zm00008a004029	100	99.8	0	yes	yes
GRMZM2G080898	Zm00008a025779	100	99.8	0	yes	yes
GRMZM2G105229	Zm00008a036812	100	99.8	0	yes	yes
GRMZM2G167568	Zm00008a000132	100	99.77	0	yes	yes
GRMZM2G160994	Zm00008a007232	100	99.76	0	yes	yes
GRMZM2G145480	Zm00008a038613	100	99.73	0	yes	yes
GRMZM2G122344	Zm00008a030636	100	99.69	0	yes	yes
GRMZM2G016844	Zm00008a009794	100	99.5	0	yes	yes
GRMZM2G111455	Zm00008a018253	100	99.49	4e-119	yes	yes
GRMZM2G365768	Zm00008a025230	100	98.67	0	yes	yes
GRMZM2G428579	Zm00008a035067	100	97.6	0	yes	yes
GRMZM2G029514	Zm00008a002513	100	97.49	0	yes	yes
GRMZM2G018757	Zm00008a023134	100	96.58	0	yes	yes
GRMZM2G039155	Zm00008a008823	100	96.04	1e-164	yes	yes
AC191246.3_FG006	Zm00008a022019	100	94.26	0	yes	yes
GRMZM2G158029	Zm00008a037945	100	93.71	0	yes	yes
GRMZM2G372632	Zm00008a035196	100	93.4	0	yes	yes
GRMZM2G139141	Zm00008a033100	100	93.4	0	yes	yes
GRMZM2G102692	Zm00008a019582	100	90.23	0	yes	yes
GRMZM2G079231	Zm00008a009227	100	89.57	0	yes	yes
GRMZM2G073460	Zm00008a014409	100	89.22	0	yes	yes
GRMZM2G039254	Zm00008a020836	100	89.16	0	yes	yes
GRMZM2G397540	Zm00008a016585	100	85.73	0	yes	yes
GRMZM2G362942	Zm00008a000459	100	85.08	0	yes	yes
GRMZM2G177845	Zm00008a020435	100	84.95	0	yes	yes
GRMZM2G020676	Zm00008a035431	100	84.95	0	yes	yes
GRMZM2G030426	Zm00008a007157	100	84.5	0	yes	yes
GRMZM2G161175	Zm00008a023052	100	83.85	0	yes	yes
GRMZM2G345667	Zm00008a006305	100	83.48	0	yes	yes
AC177899.2_FG009	Zm00008a005870	100	82.58	0	yes	yes
GRMZM2G471348	Zm00008a005366	100	80.04	0	yes	yes
GRMZM2G418749	Zm00008a028017	100	79.84	0	yes	yes
GRMZM2G025409	Zm00008a017597	100	76.35	0	yes	yes
GRMZM2G456123	Zm00008a006373	100	75.51	0	yes	yes
GRMZM2G447857	Zm00008a011010	100	74.09	0	yes	yes
GRMZM2G108981	Zm00008a009294	100	74.02	0	yes	yes
GRMZM2G475743	Zm00008a013413	100	70.31	0	yes	yes
GRMZM2G475980	Zm00008a030687	100	67.89	0	yes	yes
GRMZM2G168968	Zm00008a007157	100	66.83	0	yes	yes
GRMZM2G046058	Zm00008a022629	100	66.27	0	yes	yes
GRMZM2G119383	Zm00008a038537	100	64.44	1e-123	yes	yes
GRMZM2G092198	Zm00008a005069	100	64.2	0	yes	yes
GRMZM2G087495	Zm00008a020997	99.86	87.61	0	yes	yes
GRMZM2G023999	Zm00008a031782	99.85	99.85	0	yes	yes
GRMZM2G099875	Zm00008a012711	99.83	100	0	yes	yes
GRMZM2G143377	Zm00008a034776	99.83	99.84	0	yes	yes
GRMZM2G014977	Zm00008a022554	99.83	89.44	0	yes	yes
GRMZM2G077320	Zm00008a003427	99.83	87.77	0	yes	yes
GRMZM2G031588	Zm00008a033537	99.83	83.8	0	yes	yes
GRMZM2G480381	Zm00008a011937	99.82	81.1	0	yes	yes
GRMZM2G021319	Zm00008a007267	99.8	93.05	0	yes	yes
GRMZM2G006763	Zm00008a013372	99.78	99.78	0	yes	yes
GRMZM2G096665	Zm00008a020791	99.78	86.82	0	yes	yes
GRMZM2G480380	Zm00008a011936	99.76	84.04	0	yes	yes
GRMZM2G040947	Zm00008a028026	99.74	95.59	0	yes	yes
GRMZM2G131332	Zm00008a015313	99.73	97.1	0	yes	yes
GRMZM2G436332	Zm00008a032870	99.73	60.17	0	yes	yes
GRMZM2G447090	Zm00008a006728	99.71	99.86	0	yes	yes
GRMZM2G021303	Zm00008a026954	99.71	90.67	0	yes	yes
GRMZM2G010046	Zm00008a037928	99.71	89.47	0	yes	yes
GRMZM2G168679	Zm00008a009476	99.65	95.84	0	yes	yes
GRMZM2G066749	Zm00008a004991	99.64	75.16	0	yes	yes
GRMZM2G131820	Zm00008a008359	99.62	95.74	0	yes	yes
GRMZM2G100518	Zm00008a024805	99.62	72.27	0	yes	yes
GRMZM2G135430	Zm00008a038058	99.61	99.87	0	yes	yes
GRMZM2G460988	Zm00008a001791	99.61	90.96	0	yes	yes
GRMZM2G050697	Zm00008a014079	99.59	66.16	0	yes	yes
GRMZM2G176523	Zm00008a000274	99.56	95.92	0	yes	yes
AC210169.3_FG002	Zm00008a020023	99.55	85.25	0	yes	yes
GRMZM2G163396	Zm00008a016602	99.54	98.22	0	yes	yes
GRMZM2G164018	Zm00008a004321	99.54	82.66	0	yes	yes
GRMZM5G892151	Zm00008a019275	99.53	99.88	0	yes	yes
GRMZM2G145128	Zm00008a023378	99.52	73.15	0	yes	yes
GRMZM2G076771	Zm00008a006478	99.5	99.83	0	yes	yes
GRMZM2G329293	Zm00008a025000	99.49	93.55	0	yes	yes
GRMZM5G821637	Zm00008a005816	99.48	82.88	0	yes	yes
GRMZM2G333678	Zm00008a015237	99.47	99.82	0	yes	yes
AC234175.1_FG010	Zm00008a036359	99.47	98.44	0	yes	yes
GRMZM2G350410	Zm00008a013500	99.45	65.7	0	yes	yes
AC195864.3_FG017	Zm00008a029426	99.43	95.47	0	yes	yes
GRMZM2G442244	Zm00008a024994	99.41	72.29	0	yes	yes
GRMZM2G420723	Zm00008a002609	99.39	96.33	0	yes	yes
AC212684.3_FG012	Zm00008a029594	99.39	86.74	0	yes	yes
GRMZM2G040828	Zm00008a000817	99.38	69.07	0	yes	yes
GRMZM2G131817	Zm00008a004052	99.36	90.52	0	yes	yes
GRMZM2G010664	Zm00008a014694	99.35	82.32	0	yes	yes
GRMZM2G432850	Zm00008a002626	99.32	87.24	0	yes	yes
GRMZM2G430710	Zm00008a002239	99.3	93.77	0	yes	yes
GRMZM2G167422	Zm00008a030638	99.3	85.69	0	yes	yes
GRMZM2G000674	Zm00008a025016	99.29	99.82	0	yes	yes
GRMZM2G163359	Zm00008a026495	99.27	95.92	0	yes	yes
GRMZM2G126664	Zm00008a013137	99.26	99.82	0	yes	yes
GRMZM2G094586	Zm00008a033329	99.26	74.16	0	yes	yes
GRMZM2G496110	Zm00008a014518	99.25	99.81	0	yes	yes
GRMZM2G033884	Zm00008a028461	99.24	93.56	0	yes	yes
GRMZM2G333142	Zm00008a027154	99.2	92.47	0	yes	yes
GRMZM2G053396	Zm00008a022964	99.19	81.33	0	yes	yes
GRMZM2G094090	Zm00008a013706	99.18	99.87	0	yes	yes
AC205735.3_FG006	Zm00008a018145	99.17	78.14	0	yes	yes
GRMZM2G003869	Zm00008a028321	99.17	61.67	0	yes	yes
GRMZM2G154059	Zm00008a018854	99.16	85.26	0	yes	yes
GRMZM2G079925	Zm00008a037056	99.13	76.69	0	yes	yes
GRMZM2G021567	Zm00008a009751	99.13	75.41	0	yes	yes
GRMZM5G818978	Zm00008a010883	99.12	79.27	0	yes	yes
GRMZM2G438524	Zm00008a005841	99.1	97.02	0	yes	yes
AC226368.2_FG006	Zm00008a001560	99.07	79.3	0	yes	yes
GRMZM2G154743	Zm00008a023745	99.02	96.62	0	yes	yes
GRMZM2G137064	Zm00008a029566	99.02	78.82	0	yes	yes
GRMZM5G862936	Zm00008a022635	99.01	99.86	0	yes	yes
GRMZM2G096602	Zm00008a027141	99.01	97.74	0	yes	yes
GRMZM2G017244	Zm00008a033385	98.97	64.12	0	yes	yes
GRMZM2G019874	Zm00008a014522	98.96	82.46	0	yes	yes
GRMZM2G475897	Zm00008a003063	98.94	99.88	0	yes	yes
GRMZM2G115957	Zm00008a027354	98.93	97.82	0	yes	yes
GRMZM2G169280	Zm00008a000435	98.91	97.59	0	yes	yes
GRMZM2G016866	Zm00008a033532	98.91	96.45	0	yes	yes
AC203841.3_FG002	Zm00008a038081	98.9	87.35	0	yes	yes
GRMZM2G092739	Zm00008a029249	98.86	69.18	0	yes	yes
GRMZM2G306482	Zm00008a035493	98.84	94.41	0	yes	yes
GRMZM2G145130	Zm00008a037241	98.8	99.81	0	yes	yes
GRMZM2G030148	Zm00008a009902	98.8	99.01	0	yes	yes
GRMZM2G312434	Zm00008a009940	98.76	85.26	0	yes	yes
GRMZM2G077420	Zm00008a006897	98.73	99.9	0	yes	yes
GRMZM2G170896	Zm00008a010465	98.73	90.71	0	yes	yes
GRMZM5G836424	Zm00008a001063	98.68	97.86	0	yes	yes
GRMZM2G327042	Zm00008a029677	98.67	97.66	0	yes	yes
GRMZM2G060337	Zm00008a025065	98.66	91.62	0	yes	yes
GRMZM2G021710	Zm00008a007026	98.62	99.9	0	yes	yes
GRMZM2G063575	Zm00008a037490	98.53	99.84	0	yes	yes
GRMZM2G118362	Zm00008a013055	98.49	99.83	0	yes	yes
GRMZM2G020864	Zm00008a017700	98.47	99.81	0	yes	yes
GRMZM2G304965	Zm00008a036385	98.45	73.1	0	yes	yes
GRMZM2G071405	Zm00008a018032	98.42	81.71	0	yes	yes
AC201815.4_FG001	Zm00008a020342	98.41	98.28	0	yes	yes
GRMZM2G435761	Zm00008a014814	98.4	91.14	0	yes	yes
GRMZM2G003742	Zm00008a033702	98.37	75.51	0	yes	yes
GRMZM2G078264	Zm00008a036292	98.36	98.02	0	yes	yes
GRMZM2G399750	Zm00008a019036	98.33	76.23	0	yes	yes
GRMZM2G089959	Zm00008a011505	98.26	99.82	0	yes	yes
GRMZM2G106384	Zm00008a006178	98.26	87.03	0	yes	yes
GRMZM2G141202	Zm00008a025790	98.25	99.75	0	yes	yes
GRMZM2G052339	Zm00008a038834	98.24	89.35	0	yes	yes
GRMZM2G072600	Zm00008a013354	98.19	94.88	0	yes	yes
GRMZM2G353195	Zm00008a001420	98.19	88.73	0	yes	yes
GRMZM2G041955	Zm00008a001149	98.15	99.83	0	yes	yes
GRMZM2G060516	Zm00008a032238	98.15	67.99	0	yes	yes
GRMZM2G168240	Zm00008a020126	98.09	78.65	0	yes	yes
GRMZM2G053196	Zm00008a033465	97.98	98.95	0	yes	yes
GRMZM2G162082	Zm00008a028708	97.96	78.36	0	yes	yes
GRMZM2G402779	Zm00008a014814	97.95	91.14	0	yes	yes
GRMZM2G085089	Zm00008a020545	97.95	68.06	0	yes	yes
GRMZM2G078416	Zm00008a005162	97.89	83.18	0	yes	yes
GRMZM2G440349	Zm00008a026587	97.84	74.91	0	yes	yes
GRMZM2G023071	Zm00008a006143	97.73	89.14	0	yes	yes
GRMZM2G076950	Zm00008a006649	97.66	97.86	0	yes	yes
AC209718.1_FG009	Zm00008a010788	97.65	74.26	0	yes	yes
GRMZM2G016382	Zm00008a012677	97.42	93.99	0	yes	yes
GRMZM2G177169	Zm00008a024634	97.42	83.84	0	yes	yes
GRMZM2G462417	Zm00008a017720	97.37	82.29	0	yes	yes
GRMZM2G007372	Zm00008a021023	97.23	97.23	0	yes	yes
GRMZM5G851564	Zm00008a030855	97.19	95.3	0	yes	yes
GRMZM2G093098	Zm00008a014647	97.18	86.14	0	yes	yes
GRMZM2G481231	Zm00008a033465	97.17	98.75	0	yes	yes
GRMZM2G093291	Zm00008a033918	97.15	98.76	0	yes	yes
GRMZM2G441687	Zm00008a017307	97.06	86.67	0	yes	yes
GRMZM2G386261	Zm00008a013629	97.06	82.5	0	yes	yes
GRMZM2G367008	Zm00008a008700	97.03	95.16	0	yes	yes
GRMZM5G896145	Zm00008a010980	97.02	87.24	0	yes	yes
GRMZM2G414913	Zm00008a010980	97.02	87.24	0	yes	yes
GRMZM2G325019	Zm00008a022745	97.01	99.75	0	yes	yes
GRMZM2G107805	Zm00008a000739	96.9	100	0	yes	yes
GRMZM2G102548	Zm00008a013517	96.66	68.78	0	yes	yes
GRMZM2G456088	Zm00008a020830	95.97	96.21	0	yes	yes
AC216235.2_FG010	Zm00008a020830	95.97	96.21	0	yes	yes
GRMZM2G353301	Zm00008a017760	95.35	81.09	0	yes	yes
GRMZM2G438456	Zm00008a010530	95.18	95.31	0	yes	yes
GRMZM2G084176	Zm00008a005821	95.17	89.27	0	yes	yes
GRMZM2G028108	Zm00008a020556	94.98	88.06	0	yes	yes
GRMZM2G104286	Zm00008a005865	94.86	63.89	0	yes	yes
GRMZM5G849971	Zm00008a004801	94.74	95.05	0	yes	yes
GRMZM2G122116	Zm00008a029734	94.71	68.2	0	yes	yes
GRMZM2G034645	Zm00008a002820	94.66	88.85	0	yes	yes
GRMZM2G004888	Zm00008a026247	94.66	77.38	0	yes	yes
GRMZM2G350319	Zm00008a033864	94.65	85.78	0	yes	yes
GRMZM2G421690	Zm00008a030106	94.4	96.4	0	yes	yes
GRMZM2G069078	Zm00008a033036	93.83	95.57	0	yes	yes
GRMZM2G143646	Zm00008a023498	93.52	99.61	0	yes	yes
GRMZM2G177715	Zm00008a029462	92.11	90.01	0	yes	yes
GRMZM2G158452	Zm00008a029153	92.11	81.56	0	yes	yes
GRMZM2G035664	Zm00008a004352	92.02	92.24	0	yes	yes
GRMZM2G467528	Zm00008a025094	91.98	63.03	2e-130	yes	yes
GRMZM2G453956	Zm00008a005865	91.56	63.36	0	yes	yes
GRMZM2G056116	Zm00008a024482	91.45	87.18	0	yes	yes
GRMZM2G168170	Zm00008a003001	91.03	80.84	0	yes	yes
GRMZM2G024435	Zm00008a000804	90.99	84.49	0	yes	yes
GRMZM2G410623	Zm00008a000547	90.86	98.92	0	yes	yes
GRMZM2G169747	Zm00008a000407	90.59	97.39	0	yes	yes
GRMZM2G107437	Zm00008a020471	90.3	68.65	0	yes	yes
GRMZM2G044023	Zm00008a029279	89.67	77.51	0	yes	yes
GRMZM2G388778	Zm00008a013486	89.33	69.74	3e-149	yes	yes
GRMZM2G055282	Zm00008a000674	88.97	73.39	0	yes	yes
GRMZM2G092762	Zm00008a007267	88.56	81.34	0	yes	yes
GRMZM2G011491	Zm00008a031741	85.33	86.67	0	yes	yes
GRMZM2G007248	Zm00008a012677	81.72	70.25	0	yes	yes
GRMZM2G074805	Zm00008a020729	80.12	68.32	0	yes	yes
GRMZM2G076257	Zm00008a003294	79.63	89.73	0	yes	yes
GRMZM2G459715	Zm00008a022850	77.35	69.6	0	yes	yes
GRMZM2G165521	Zm00008a031202	77.14	70	0	yes	yes
GRMZM2G114653	Zm00008a031202	76.15	84.94	1e-169	yes	yes
GRMZM2G111113	Zm00008a014535	75.93	87.36	0	yes	yes
GRMZM2G462625	Zm00008a025534	58.3	83.96	0	yes	yes
GRMZM2G418459	Zm00008a029237	42.55	70.13	2e-122	yes	yes
GRMZM2G308189	Zm00008a005162	40.77	67.16	2e-94	yes	yes
GRMZM2G059132	Zm00008a038119	40.06	79.42	5e-84	yes	yes
GRMZM2G158645	Zm00008a040023	100	99.87	0	yes	no
GRMZM2G083022	Zm00008a024464	100	99.83	0	yes	no
GRMZM2G018929	Zm00008a002449	100	65.87	4e-113	yes	no
GRMZM2G110851	Zm00008a005830	99.78	73.65	0	yes	no
GRMZM2G004715	Zm00008a021921	99.75	99.87	0	yes	no
GRMZM2G352234	Zm00008a013793	99.55	99.55	0	yes	no
GRMZM2G073017	Zm00008a019944	99.46	92.2	0	yes	no
GRMZM2G341216	Zm00008a037943	99.28	74.06	0	yes	no
GRMZM2G132140	Zm00008a036834	99.27	99.85	0	yes	no
GRMZM2G050485	Zm00008a032060	99	99.35	0	yes	no
GRMZM2G153275	Zm00008a039761	98.05	80.54	0	yes	no
GRMZM2G312954	Zm00008a029397	97.76	82.42	0	yes	no
GRMZM2G056996	Zm00008a039761	97.46	80.54	0	yes	no
GRMZM2G143858	Zm00008a002119	97.22	95.66	0	yes	no
GRMZM2G358381	Zm00008a039946	94.64	75.91	0	yes	no
GRMZM2G168378	Zm00008a017252	92.82	99.22	0	yes	no
GRMZM2G478807	Zm00008a040026	69.09	98.17	3e-73	yes	no
GRMZM2G700270	Zm00008a031798	53.52	73.48	9e-17	yes	no
GRMZM5G894115	Zm00008a020171	41.3	62.28	3e-68	yes	no
GRMZM2G125304	Zm00008a008858	100	87.42	6e-34	no	yes
GRMZM5G899865	Zm00008a004978	100	64.89	1e-40	no	yes
GRMZM2G397759	Zm00008a031741	99.39	87.69	2e-117	no	yes
GRMZM2G162182	Zm00008a011073	98.88	79.23	4e-30	no	yes
GRMZM2G043348	Zm00008a008858	97.76	88.24	6e-78	no	yes
GRMZM2G337701	Zm00008a017307	97.06	86.67	0	no	yes
GRMZM2G016997	Zm00008a017909	93.27	61.93	0	no	yes
GRMZM2G423378	Zm00008a024805	91.89	80.46	3e-59	no	yes
GRMZM2G081676	Zm00008a011073	90.91	76.92	1e-22	no	yes
GRMZM2G109586	Zm00008a021273	87.27	97.32	3e-22	no	yes
GRMZM2G033828	Zm00008a017909	86.31	62.42	0	no	yes
GRMZM2G027115	Zm00008a024973	84.17	65.79	0	no	yes
GRMZM2G064050	Zm00008a008858	81.95	89.86	4e-60	no	yes
GRMZM5G893603	Zm00008a010421	81.48	64.56	7e-21	no	yes
GRMZM2G091724	Zm00008a008858	79.26	72.01	5e-55	no	yes
GRMZM2G321717	Zm00008a010421	77.97	97.54	2e-22	no	yes
GRMZM2G154574	Zm00008a009476	77.36	66.11	9e-39	no	yes
GRMZM2G324727	Zm00008a004352	76	90.2	7e-15	no	yes
AC194905.2_FG003	Zm00008a029279	74.23	81	2e-36	no	yes
GRMZM2G409997	Zm00008a026573	74.23	78.92	1e-40	no	yes
AC210598.3_FG003	Zm00008a006820	74.07	73.58	2e-14	no	yes
AC191254.3_FG001	Zm00008a011073	62.5	75	7e-27	no	yes
AC202179.3_FG005	Zm00008a027172	55.93	67.53	1e-12	no	yes
GRMZM2G419806	Zm00008a004175	47.86	82.7	2e-12	no	yes
GRMZM2G101600	Zm00008a014564	42.98	70.74	5e-16	no	yes
a, Yes means this gene is a PPR gene in B73 genome and No means this gene is not a PPR gene in B73 genome
b, Yes means this gene is a PPR gene in PH207 genome and No means this gene is not a PPR gene in PH207 genome
