# Supplementary material for: Genome-wide analysis of the pentatricopeptide repeat gene family in different maize genomes and its important role in kernel development
Source: BMC Plant Biol. 2018 Dec 19;18:366. doi: 10.1186/s12870-018-1572-2 (PMC6299966; doi:10.1186/s12870-018-1572-2)
Supplement: Supplementary file 8 — Table S5. Statistical information for GO analysis results for PPR genes in the B73 and PH207 genomes. (XLSX 32 kb) [file 12870_2018_1572_MOESM8_ESM.xlsx]

## Sheet: Sheet1
Table S3 The details of GO analysis
GO_Classify1	GO_Classify2	Number_B73	Number_PH207
Cellular Component	mitochondrion	144	134
	integral component of membrane	79	70
	plastid	73	63
	chloroplast	19	14
	nucleus	5	6
	ribosome	5	3
	cytoplasm	2	1
	cytosol	2	8
	small ribosomal subunit	2	1
	cell	1	1
	chloroplast envelope	1	0
	chromosome	1	1
	cytosolic ribosome	1	1
	endoplasmic reticulum	1	1
	extracellular region	1	1
	holo TFIIH complex	1	1
	intracellular	1	1
	nuclear pore	1	0
	peroxisome	1	0
	phenylalanine-tRNA ligase complex	1	0
	plasmodesma	1	0
	cytoplasmic part	0	1
	exocyst	0	1
	intracellular organelle	0	1
	plastid chromosome	0	1
Molecular Function	binding	130	121
	catalytic activity	53	56
	transporter activity	8	8
	structural molecule activity	7	4
	receptor activity	3	2
	molecular transducer activity	3	2
	nucleic acid binding transcription factor activity	2	2
	antioxidant activity	2	2
Biological Process	metabolic process	105	111
	cellular process	102	109
	single-organism process	78	81
	biological regulation	34	32
	response to stimulus	27	28
	multicellular organismal process	25	21
	developmental process	24	20
	localization	22	27
	cellular component organization or biogenesis	22	21
	reproductive process	16	14
	signaling	8	7
	reproduction	7	8
	immune system process	2	1
	growth	1	1
	multi-organism process	1	1
