# Supplementary material for: Genome-wide analysis of the pentatricopeptide repeat gene family in different maize genomes and its important role in kernel development
Source: BMC Plant Biol. 2018 Dec 19;18:366. doi: 10.1186/s12870-018-1572-2 (PMC6299966; doi:10.1186/s12870-018-1572-2)
Supplement: Supplementary file 10 — Table S6. Segmental duplications of PPR genes in the two genomes of B73 and PH207. (XLSX 14 kb) [file 12870_2018_1572_MOESM10_ESM.xlsx]

## Sheet: sheet1
Table S4 The segment duplication of PPR genes in the two genomes
	Gene ID	chr	start	end	subgroup	Gene ID	chr	start	end	subgroup	Ka	Ks	Ka/Ks
B73_genome	GRMZM2G131817	1	226514519	226516741	P	GRMZM2G135940	5	24396554	24399001	P	0.7488	6.9672	0.1075	purify selection
	GRMZM5G803556	1	245277041	245280571	P	GRMZM2G090576	5	20815035	20817354	P	0.0574	0.3233	0.1777	purify selection
	GRMZM2G105542	2	45848350	45850684	P	GRMZM2G127963	5	175253219	175255052	P	0.4486	0.4486	0.2893	purify selection
	GRMZM5G873123	2	210160360	210163197	P	GRMZM2G044023	7	163410502	163414928	P	0.0001	0.1335	0.001	purify selection
	GRMZM2G130366	3	46130171	46134105	P	GRMZM2G005980	8	1523277	1527410	P	0.1064	0.1895	0.5612	purify selection
	GRMZM2G156472	4	158222628	158224339	DYW	GRMZM2G045154	5	199439211	199441582	DYW	0.0422	0.3035	0.139	purify selection
	GRMZM2G465444	10	5485867	5488876	P	GRMZM2G327263	3	231290310	231303400	P	2.5163	5.2646	0.478	purify selection
	GRMZM2G465444	10	5485867	5488876	P	GRMZM2G132956	4	188586294	188589411	P	0.1285	0.3413	0.3766	purify selection
special	GRMZM2G380665	1	229958961	229960635	P	GRMZM2G477688	5	26993090	26995197	P	0.198	0.6143	0.3223	purify selection
	GRMZM2G450166	2	227716868	227717845	P	GRMZM2G124602	2	228629418	228633247	P	0.0421	0.0368	1.1446	positive selection
	GRMZM2G073551	6	167794477	167796738	PLS	GRMZM2G017821	8	77106424	77108655	PLS	0.0537	0.3027	0.1774	purify selection
	GRMZM2G092762	10	120050105	120051811	P	GRMZM2G021319	2	46383687	46387603	P	0.0835	0.1898	0.4397	purify selection
PH207_genome
	Zm00008a004052	1	230647852	230649724	P	Zm00008a019932	5	23322345	23324725	P	0.7154	8.5854	0.0833	purify selection
	Zm00008a004460	1	249064852	249066345	P	Zm00008a019854	5	20077643	20079139	P	0.0562	0.3058	0.1839	purify selection
	Zm00008a007262	2	43381422	43385332	P	Zm00008a022078	5	172468991	172471289	P	0.4382	1.7665	0.2481	purify selection
	Zm00008a009711	2	213871645	213879680	P	Zm00008a029279	7	163751578	163755625	P	0.0418	0.1407	0.2972	purify selection
	Zm00008a011597	3	46587294	46591374	P	Zm00008a029805	8	1249944	1254131	P	0.1056	0.1862	0.567	purify selection
	Zm00008a017016	4	160477860	160479807	DYW	Zm00008a022709	5	196745051	196747022	DYW	0.0408	0.3031	0.1348	purify selection
	Zm00008a036444	10	5299329	5302229	P	Zm00008a014809	3	231943799	231945937	P	0.0586	0.2397	0.2445	purify selection
	Zm00008a036444	10	5299329	5302229	P	Zm00008a017811	4	189413229	189415391	P	0.1404	0.5671	0.2475	purify selection
special	Zm00008a006635	2	19407996	19409889	P	Zm00008a038537	10	136868690	136869211	P	0.7726	7.0766	0.1092	purify selection
	Zm00008a012626	3	145022972	145024402	P	Zm00008a032437	8	156894120	156896401	P	0.0587	0.2121	0.2766	purify selection
	Zm00008a014809	3	231943799	231945937	P	Zm00008a036359	10	3015083	3028531	P	1.0659	48.8395	0.0218	purify selection
	Zm00008a015464	4	27594643	27604491	P	Zm00008a037058	10	59031824	59036948	P	0.2692	0.54	0.4986	purify selection
	Zm00008a018843	4	239656815	239657190	P	Zm00008a020843	5	73785793	73787640	E+	0.1904	0.498	0.3824	purify selection
	Zm00008a025632	6	137907908	137914176	P	Zm00008a031120	8	95541135	95543385	P	0.0414	0.1875	0.221	purify selection
	Zm00008a025846	6	145392358	145395509	P	Zm00008a031258	8	103106971	103116547	P	0.1758	0.249	0.7059	purify selection
