# Supplementary material for: Genome-wide analysis of the pentatricopeptide repeat gene family in different maize genomes and its important role in kernel development
Source: BMC Plant Biol. 2018 Dec 19;18:366. doi: 10.1186/s12870-018-1572-2 (PMC6299966; doi:10.1186/s12870-018-1572-2)
Supplement: Supplementary file 11 — Table S7. Paralogs of PPR genes that are located on the same chromosome. (XLSX 16 kb) [file 12870_2018_1572_MOESM11_ESM.xlsx]

## Sheet: Sheet1
Table S5 The paralogs of PPR gene located in the same chromosome
Gene ID_B73	Gene ID_PH207
GRMZM2G000674	Zm00008a025016
GRMZM2G001466	Zm00008a036506
GRMZM2G002863	Zm00008a037808
GRMZM2G003742	Zm00008a033702
GRMZM2G004888	Zm00008a026247
GRMZM2G005938	Zm00008a037058
GRMZM2G005980	Zm00008a029805
GRMZM2G006234	Zm00008a018881
GRMZM2G007372	Zm00008a021023
GRMZM2G010046	Zm00008a037928
GRMZM2G010664	Zm00008a014694
GRMZM2G011491	Zm00008a031741
GRMZM2G012174	Zm00008a013913
GRMZM2G012213	Zm00008a022861
GRMZM2G014977	Zm00008a022554
GRMZM2G016382	Zm00008a012677
GRMZM2G016844	Zm00008a009794
GRMZM2G016866	Zm00008a033532
GRMZM2G017197	Zm00008a006466
GRMZM2G017244	Zm00008a033385
GRMZM2G018757	Zm00008a023134
GRMZM2G018974	Zm00008a005865
GRMZM2G019571	Zm00008a029281
GRMZM2G019689	Zm00008a000938
GRMZM2G019874	Zm00008a014522
GRMZM2G019901	Zm00008a008932
GRMZM2G020008	Zm00008a032180
GRMZM2G020676	Zm00008a035431
GRMZM2G020864	Zm00008a017700
GRMZM2G021319	Zm00008a007267
GRMZM2G021567	Zm00008a009751
GRMZM2G021710	Zm00008a007026
GRMZM2G022787	Zm00008a004986
GRMZM2G022884	Zm00008a007680
GRMZM2G023071	Zm00008a006143
GRMZM2G023999	Zm00008a031782
GRMZM2G024435	Zm00008a000804
GRMZM2G025157	Zm00008a002224
GRMZM2G025409	Zm00008a017597
GRMZM2G028108	Zm00008a020556
GRMZM2G028852	Zm00008a035972
GRMZM2G029514	Zm00008a002513
GRMZM2G030148	Zm00008a009902
GRMZM2G031156	Zm00008a032870
GRMZM2G033884	Zm00008a028461
GRMZM2G034645	Zm00008a002820
GRMZM2G035477	Zm00008a022294
GRMZM2G035664	Zm00008a004352
GRMZM2G038882	Zm00008a021760
GRMZM2G039155	Zm00008a008823
GRMZM2G039254	Zm00008a020836
GRMZM2G040828	Zm00008a000817
GRMZM2G040947	Zm00008a028026
GRMZM2G041955	Zm00008a001149
GRMZM2G044023	Zm00008a029279
GRMZM2G045154	Zm00008a022709
GRMZM2G046058	Zm00008a022629
GRMZM2G046888	Zm00008a000311
GRMZM2G046919	Zm00008a000312
GRMZM2G046947	Zm00008a002182
GRMZM2G049755	Zm00008a020843
GRMZM2G049888	Zm00008a005508
GRMZM2G050697	Zm00008a014079
GRMZM2G052339	Zm00008a038834
GRMZM2G053196	Zm00008a033465
GRMZM2G053384	Zm00008a010230
GRMZM2G055282	Zm00008a000674
GRMZM2G056116	Zm00008a024482
GRMZM2G056594	Zm00008a004029
GRMZM2G057176	Zm00008a029237
GRMZM2G058133	Zm00008a036044
GRMZM2G059449	Zm00008a032255
GRMZM2G060337	Zm00008a025065
GRMZM2G060516	Zm00008a032238
GRMZM2G060536	Zm00008a012680
GRMZM2G064951	Zm00008a020799
GRMZM2G066456	Zm00008a017429
GRMZM2G066749	Zm00008a004991
GRMZM2G068323	Zm00008a025632
GRMZM2G069078	Zm00008a033036
GRMZM2G071162	Zm00008a025234
GRMZM2G071405	Zm00008a018032
GRMZM2G071986	Zm00008a033346
GRMZM2G072600	Zm00008a013354
GRMZM2G073433	Zm00008a023480
GRMZM2G073460	Zm00008a014409
GRMZM2G074599	Zm00008a014564
GRMZM2G074805	Zm00008a020729
GRMZM2G076257	Zm00008a003294
GRMZM2G076771	Zm00008a006478
GRMZM2G076950	Zm00008a006649
GRMZM2G077320	Zm00008a003427
GRMZM2G077420	Zm00008a006897
GRMZM2G077615	Zm00008a000093
GRMZM2G078264	Zm00008a036292
GRMZM2G078416	Zm00008a005162
GRMZM2G078995	Zm00008a014620
GRMZM2G079231	Zm00008a009227
GRMZM2G079925	Zm00008a037056
GRMZM2G080898	Zm00008a025779
GRMZM2G083950	Zm00008a029043
GRMZM2G084176	Zm00008a005821
GRMZM2G085089	Zm00008a020545
GRMZM2G085718	Zm00008a018527
GRMZM2G086757	Zm00008a027172
GRMZM2G087495	Zm00008a020997
GRMZM2G089959	Zm00008a011505
GRMZM2G090576	Zm00008a019854
GRMZM2G092198	Zm00008a005069
GRMZM2G092739	Zm00008a029249
GRMZM2G093098	Zm00008a014647
GRMZM2G093291	Zm00008a033918
GRMZM2G094090	Zm00008a013706
GRMZM2G095924	Zm00008a015066
GRMZM2G096602	Zm00008a027141
GRMZM2G096665	Zm00008a020791
GRMZM2G098712	Zm00008a031197
GRMZM2G098869	Zm00008a035743
GRMZM2G099604	Zm00008a019224
GRMZM2G099875	Zm00008a012711
GRMZM2G100058	Zm00008a028672
GRMZM2G100518	Zm00008a024805
GRMZM2G102692	Zm00008a019582
GRMZM2G103250	Zm00008a037167
GRMZM2G105229	Zm00008a036812
GRMZM2G105542	Zm00008a007262
GRMZM2G106384	Zm00008a006178
GRMZM2G107437	Zm00008a020471
GRMZM2G107805	Zm00008a000739
GRMZM2G108565	Zm00008a033896
GRMZM2G108981	Zm00008a009294
GRMZM2G110483	Zm00008a017074
GRMZM2G111113	Zm00008a014535
GRMZM2G111455	Zm00008a018253
GRMZM2G111780	Zm00008a028383
GRMZM2G111984	Zm00008a025846
GRMZM2G114241	Zm00008a022004
GRMZM2G114572	Zm00008a030390
GRMZM2G114653	Zm00008a031202
GRMZM2G115152	Zm00008a012956
GRMZM2G115957	Zm00008a027354
GRMZM2G117988	Zm00008a009574
GRMZM2G118362	Zm00008a013055
GRMZM2G119383	Zm00008a038537
GRMZM2G121579	Zm00008a029373
GRMZM2G122116	Zm00008a029734
GRMZM2G122344	Zm00008a030636
GRMZM2G123959	Zm00008a015900
GRMZM2G126664	Zm00008a013137
GRMZM2G127015	Zm00008a028512
GRMZM2G127963	Zm00008a022078
GRMZM2G128665	Zm00008a000771
GRMZM2G130314	Zm00008a018989
GRMZM2G130366	Zm00008a011597
GRMZM2G131332	Zm00008a015313
GRMZM2G131817	Zm00008a004052
GRMZM2G131820	Zm00008a008359
GRMZM2G132956	Zm00008a017811
GRMZM2G135430	Zm00008a038058
GRMZM2G135940	Zm00008a019932
GRMZM2G137566	Zm00008a005951
GRMZM2G137894	Zm00008a023443
GRMZM2G138012	Zm00008a027721
GRMZM2G138303	Zm00008a008466
GRMZM2G139141	Zm00008a033100
GRMZM2G141202	Zm00008a025790
GRMZM2G142735	Zm00008a034792
GRMZM2G143377	Zm00008a034776
GRMZM2G143646	Zm00008a023498
GRMZM2G144071	Zm00008a019102
GRMZM2G144142	Zm00008a034713
GRMZM2G144843	Zm00008a010421
GRMZM2G145128	Zm00008a023378
GRMZM2G145130	Zm00008a037241
GRMZM2G145480	Zm00008a038613
GRMZM2G145504	Zm00008a023385
GRMZM2G146518	Zm00008a016119
GRMZM2G147900	Zm00008a005104
GRMZM2G149681	Zm00008a005147
GRMZM2G151975	Zm00008a009999
GRMZM2G153275	Zm00008a007448
GRMZM2G154743	Zm00008a023745
GRMZM2G156472	Zm00008a017016
GRMZM2G158029	Zm00008a037945
GRMZM2G158308	Zm00008a010238
GRMZM2G158308	Zm00008a010246
GRMZM2G158308	Zm00008a010252
GRMZM2G158452	Zm00008a029153
GRMZM2G158839	Zm00008a017522
GRMZM2G160887	Zm00008a033407
GRMZM2G160994	Zm00008a007232
GRMZM2G161175	Zm00008a023052
GRMZM2G161368	Zm00008a003760
GRMZM2G162082	Zm00008a028708
GRMZM2G162988	Zm00008a012242
GRMZM2G163043	Zm00008a000773
GRMZM2G163359	Zm00008a026495
GRMZM2G163396	Zm00008a016602
GRMZM2G164018	Zm00008a004321
GRMZM2G164563	Zm00008a038813
GRMZM2G165290	Zm00008a022396
GRMZM2G165963	Zm00008a004165
GRMZM2G167422	Zm00008a030638
GRMZM2G167568	Zm00008a000132
GRMZM2G168170	Zm00008a003001
GRMZM2G168240	Zm00008a020126
GRMZM2G168679	Zm00008a009476
GRMZM2G169280	Zm00008a000435
GRMZM2G169747	Zm00008a000407
GRMZM2G170896	Zm00008a010465
GRMZM2G170941	Zm00008a032675
GRMZM2G175253	Zm00008a030174
GRMZM2G176523	Zm00008a000274
GRMZM2G177169	Zm00008a024634
GRMZM2G177715	Zm00008a029462
GRMZM2G177845	Zm00008a020435
GRMZM2G177894	Zm00008a020433
GRMZM2G304965	Zm00008a036385
GRMZM2G306482	Zm00008a035493
GRMZM2G310758	Zm00008a026279
GRMZM2G312434	Zm00008a009940
GRMZM2G317285	Zm00008a013811
GRMZM2G317728	Zm00008a008858
GRMZM2G325019	Zm00008a022745
GRMZM2G326263	Zm00008a029554
GRMZM2G326627	Zm00008a003142
GRMZM2G327042	Zm00008a029677
GRMZM2G327263	Zm00008a014809
GRMZM2G328427	Zm00008a012477
GRMZM2G331779	Zm00008a006900
GRMZM2G332843	Zm00008a022348
GRMZM2G333142	Zm00008a027154
GRMZM2G333678	Zm00008a015237
GRMZM2G340279	Zm00008a001684
GRMZM2G341479	Zm00008a022886
GRMZM2G341741	Zm00008a037728
GRMZM2G345667	Zm00008a006305
GRMZM2G349193	Zm00008a029875
GRMZM2G350319	Zm00008a033864
GRMZM2G350410	Zm00008a013500
GRMZM2G353195	Zm00008a001420
GRMZM2G353301	Zm00008a017760
GRMZM2G358768	Zm00008a028351
GRMZM2G361615	Zm00008a027103
GRMZM2G362942	Zm00008a000459
GRMZM2G365570	Zm00008a007840
GRMZM2G365768	Zm00008a025230
GRMZM2G367008	Zm00008a008700
GRMZM2G367234	Zm00008a028015
GRMZM2G367355	Zm00008a027746
GRMZM2G369792	Zm00008a007431
GRMZM2G372632	Zm00008a035196
GRMZM2G380665	Zm00008a004138
GRMZM2G383854	Zm00008a001954
GRMZM2G386261	Zm00008a013629
GRMZM2G388778	Zm00008a015757
GRMZM2G389645	Zm00008a005264
GRMZM2G393935	Zm00008a004545
GRMZM2G397540	Zm00008a016585
GRMZM2G399433	Zm00008a013489
GRMZM2G399750	Zm00008a019036
GRMZM2G399877	Zm00008a027296
GRMZM2G404043	Zm00008a033104
GRMZM2G406746	Zm00008a026925
GRMZM2G410623	Zm00008a000547
GRMZM2G411786	Zm00008a011380
GRMZM2G414913	Zm00008a010980
GRMZM2G418749	Zm00008a028017
GRMZM2G420723	Zm00008a002609
GRMZM2G421231	Zm00008a022063
GRMZM2G421690	Zm00008a030106
GRMZM2G423538	Zm00008a004630
GRMZM2G426888	Zm00008a016023
GRMZM2G427826	Zm00008a027269
GRMZM2G428579	Zm00008a035067
GRMZM2G430710	Zm00008a002239
GRMZM2G431850	Zm00008a030898
GRMZM2G432850	Zm00008a002626
GRMZM2G436214	Zm00008a005948
GRMZM2G438456	Zm00008a010530
GRMZM2G439814	Zm00008a010246
GRMZM2G439814	Zm00008a010252
GRMZM2G439814	Zm00008a010238
GRMZM2G440349	Zm00008a026587
GRMZM2G441687	Zm00008a017307
GRMZM2G442244	Zm00008a024994
GRMZM2G444222	Zm00008a014912
GRMZM2G447535	Zm00008a025818
GRMZM2G447857	Zm00008a011010
GRMZM2G450166	Zm00008a010238
GRMZM2G455587	Zm00008a026509
GRMZM2G456088	Zm00008a020830
GRMZM2G456114	Zm00008a013530
GRMZM2G456123	Zm00008a006373
GRMZM2G459532	Zm00008a015309
GRMZM2G459715	Zm00008a022850
GRMZM2G460988	Zm00008a001791
GRMZM2G462417	Zm00008a017720
GRMZM2G462625	Zm00008a025534
GRMZM2G464510	Zm00008a000630
GRMZM2G465444	Zm00008a036444
GRMZM2G466578	Zm00008a008603
GRMZM2G467528	Zm00008a025094
GRMZM2G471348	Zm00008a005366
GRMZM2G474451	Zm00008a009920
GRMZM2G474929	Zm00008a006820
GRMZM2G475743	Zm00008a013413
GRMZM2G475897	Zm00008a003063
GRMZM2G475980	Zm00008a030687
GRMZM2G476593	Zm00008a001326
GRMZM2G480380	Zm00008a011936
GRMZM2G480381	Zm00008a011937
GRMZM2G481373	Zm00008a038119
GRMZM2G481604	Zm00008a022799
GRMZM2G496110	Zm00008a014518
GRMZM2G570528	Zm00008a020866
GRMZM2G703373	Zm00008a009830
GRMZM5G803556	Zm00008a004460
GRMZM5G814549	Zm00008a004978
GRMZM5G818978	Zm00008a010883
GRMZM5G821637	Zm00008a005816
GRMZM5G827485	Zm00008a038249
GRMZM5G836424	Zm00008a001063
GRMZM5G838388	Zm00008a032437
GRMZM5G849971	Zm00008a004801
GRMZM5G851564	Zm00008a030855
GRMZM5G851929	Zm00008a028355
GRMZM5G862936	Zm00008a022635
GRMZM5G873123	Zm00008a009711
GRMZM5G882758	Zm00008a033892
GRMZM5G884466	Zm00008a005897
GRMZM5G892151	Zm00008a019275
