# Supplementary material for: Genome-wide analysis of the pentatricopeptide repeat gene family in different maize genomes and its important role in kernel development
Source: BMC Plant Biol. 2018 Dec 19;18:366. doi: 10.1186/s12870-018-1572-2 (PMC6299966; doi:10.1186/s12870-018-1572-2)
Supplement: Supplementary file 12 — Table S8. Paralogs of PPR genes that are located on different chromosomes. (XLSX 9 kb) [file 12870_2018_1572_MOESM12_ESM.xlsx]

## Sheet: Sheet1
Table S6 The paralogs of PPR gene located in the different chromosome
Gene ID_B73	Gene ID_PH207
GRMZM2G131817	Zm00008a019932
GRMZM5G803556	Zm00008a019854
GRMZM2G119383	Zm00008a006635
GRMZM2G092762	Zm00008a007267
GRMZM2G465444	Zm00008a014809
GRMZM2G465444	Zm00008a017811
GRMZM2G005938	Zm00008a015464
GRMZM2G092762	Zm00008a022078
GRMZM5G873123	Zm00008a029279
GRMZM2G130366	Zm00008a029805
GRMZM2G156472	Zm00008a022709
GRMZM2G132956	Zm00008a036444
GRMZM2G135940	Zm00008a004052
GRMZM2G477688	Zm00008a004138
GRMZM2G090576	Zm00008a004460
GRMZM2G127963	Zm00008a007262
GRMZM2G045154	Zm00008a017016
GRMZM2G341479	Zm00008a028355
GRMZM2G111984	Zm00008a031258
GRMZM2G044023	Zm00008a009711
GRMZM2G137064	Zm00008a009920
GRMZM5G838388	Zm00008a012626
GRMZM2G005980	Zm00008a011597
GRMZM2G017821	Zm00008a026573
