# Supplementary material for: Genome-wide analysis of the pentatricopeptide repeat gene family in different maize genomes and its important role in kernel development
Source: BMC Plant Biol. 2018 Dec 19;18:366. doi: 10.1186/s12870-018-1572-2 (PMC6299966; doi:10.1186/s12870-018-1572-2)
Supplement: Supplementary file 14 — Table S9. List of PPR genes associated with qualitative variation in different genetic backgrounds. (XLSX 44 kb) [file 12870_2018_1572_MOESM14_ESM.xlsx]

## Sheet: Sheet1
Table S7 The PPR gene list show the qualitative variation in different background
B73_Gene_ID	leaf blade			root cortical parenchyma			germinating kernel			root tip			seedling			root stele		PH207_Gene_ID
	B73	PH207		B73	PH207		B73	PH207		B73	PH207		B73	PH207		B73	PH207
GRMZM2G017197	0	9.94404		0	4.86524		0	8.19185		0	11.7584		0	11.651		0	5.0249	Zm00008a006466
GRMZM2G481604	0	104.495		0	71.0883		0	44.7588		0	80.6307		0	109.597		0	72.4462	Zm00008a022799
AC191246.3_FG006	0	31.7314		0	21.2197		0	35.3683		0	50.4514		0	38.5051		0	30.9256	Zm00008a022019
GRMZM2G168968	0	7.55492		0	6.62395		0	3.56031		0	6.33411		0	6.86039		0	6.02204	Zm00008a007157
GRMZM5G899865	0	49.2815		0	47.3211		0	55.8647		0	70.9481		0	45.1377		0	82.4051	Zm00008a004978
GRMZM2G475743	0	135.899		0	15.0272		0	12.7138		0	10.4196		0	44.0051		0	43.3356	Zm00008a013413
AC210169.3_FG002	0	89.1088		0	73.3649		0	54.0689		0	128.232		0	91.8797		0	88.6998	Zm00008a020023
AC195864.3_FG017	0	15.4164		0	3.5421		0	6.78965		0	10.3851		0	6.44219		0	4.66389	Zm00008a029426
GRMZM2G441687	0	238.546		0	109.119		0	134.288		0	91.3756		0	130.575		0	173.961	Zm00008a017307
GRMZM2G337701	0	238.546		0	109.119		0	134.288		0	91.3756		0	130.575		0	173.961	Zm00008a017307
GRMZM5G896145	0	19.0917		0	13.2479		0	27.1921		0	10.0079		0	13.3449		0	22.4574	Zm00008a010980
GRMZM2G414913	0	19.0917		0	13.2479		0	27.1921		0	10.0079		0	13.3449		0	22.4574	Zm00008a010980
GRMZM2G456088	0	20.0925		0	6.19662		0	11.3586		0	7.26121		0	12.8421		0	6.69987	Zm00008a020830
AC216235.2_FG010	0	20.0925		0	6.19662		0	11.3586		0	7.26121		0	12.8421		0	6.69987	Zm00008a020830
GRMZM2G333142	0	137.206		0	19.8924		0	34.959		0	21.4756		0	73.4953		0	31.515	Zm00008a027154
GRMZM5G836424	0	12.9762		0	6.1925		0	6.06506		0	5.47616		0	6.86039		0	6.65568	Zm00008a001063
GRMZM2G171040	0	239.679		0	33.5306		0	30.3588		0	19.0715		0	107.76		0	31.2424	Zm00008a000739
GRMZM2G321717	0	443.197		0	33.9868		0	20.3555		0	4.12008		0	143.878		0	13.1763	Zm00008a010421
AC194905.2_FG003	0	229.858		0	204.965		0	222.399		0	507.323		0	254.316		0	230.554	Zm00008a029279
GRMZM2G409997	0	41.2368		0	68.0147		0	29.4755		0	63.1887		0	44.6983		0	42.6528	Zm00008a026573
GRMZM2G478807	0	7.75932		0	3.08185		0	3.93827		0	6.38597		0	6.50567		0	5.7961	Zm00008a040026
AC202179.3_FG005	0	104.189		0	45.8951		0	76.0927		0	149.054		0	86.2527		0	65.5154	Zm00008a027172
GRMZM2G700270	0	226.089		0	127.186		0	143.786		0	107.853		0	129.713		0	189.137	Zm00008a031798
GRMZM2G101600	0	488.109		0	92.8588		0	101.93		0	200.242		0	297.299		0	117.317	Zm00008a014564
GRMZM2G418459	0	36.2542		0	19.4198		0	18.3852		0	63.3097		0	28.5904		0	27.8925	Zm00008a029237
GRMZM5G894115	0	1.49055		0	1.77105		0	1.43352		0	6.40325		0	5.12413		0	1.13221	Zm00008a020171
GRMZM2G020676	0	10.0462		4.57226	3.09008		13.2228	6.4117		9.46379	8.63457		7.9588	9.9147		8.57879	8.19557	Zm00008a035431
GRMZM2G475980	0	10.6382		5.04699	2.20661		2.93682	8.11357		9.02718	9.61352		23.5451	7.25743		4.41812	4.66389	Zm00008a030687
GRMZM2G447090	0	1.54164		9.04819	1.33137		1.30758	4.94686		19.7362	5.02989		14.3407	1.69394		2.60042	1.76584	Zm00008a006728
GRMZM2G010046	0	12.4864		0	4.84879		0	7.07366		0	20.8738		1.37854	10.2271		1.78133	13.0387	Zm00008a037928
GRMZM2G163359	0	9.19876		6.10021	8.84291		8.25436	20.6373		19.6417	41.4569		4.01703	19.5967		8.84423	24.7218	Zm00008a026495
GRMZM2G017244	0	3.87966		2.25777	1.76694		4.00849	12.3515		6.34611	10.4369		9.47952	6.81807		3.70042	7.15424	Zm00008a033385
GRMZM2G030148	0	22.175		6.75713	19.4651		5.8153	19.7875		14.4594	17.75		6.91212	16.3781		8.01979	26.6252	Zm00008a009902
GRMZM2G481231	0	2396.58		0.232523	236.995		0	199.934		0	168.64		0.876413	869.279		0	279.971	Zm00008a033465
GRMZM2G084176	0	6.06438		2.18487	5.74871		8.07385	4.96252		3.19993	8.66914		2.14144	5.03951		3.33901	6.11291	Zm00008a005821
GRMZM5G893603	0	443.197		3.37644	33.9868		0	20.3555		0.888571	4.12008		0	143.878		1.00379	13.1763	Zm00008a010421
GRMZM2G111455	6.11589	0.745273		0.232523	0		1.19736	1.43352		0.444286	0.909812		6.40491	2.13329		0.613725	0.316819	Zm00008a018253
GRMZM2G158029	18.5627	10.6893		1.36513	0		6.98818	3.87564		4.35066	4.4972		1.82391	6.39988		5.61179	3.8485	Zm00008a037945
GRMZM2G125304	491.3	0		701.648	0		368.447	0		371.271	0		313.477	0		720.127	0	Zm00008a008858
GRMZM2G418749	0.771244	12.3332		0	17.6817		0	14.9032		0.218303	38.5892		0	18.0297		0.387477	27.7574	Zm00008a028017
GRMZM2G397759	1.92884	286.592		0	224.976		0.153097	546.922		0	976.814		0	422.47		0	429.827	Zm00008a031741
GRMZM2G003869	2167.28	3036.91		0	235.093		0.153097	540.789		1.40743	319.528		528.076	1355.65		0.904993	363.233	Zm00008a028321
GRMZM2G162182	0.357864	0		0	0		0	0		0	0		0	0		0	0	Zm00008a011073
GRMZM2G003742	27.6947	0		54.5372	0		59.8736	0		44.3152	0		29.8171	0		42.6888	0	Zm00008a033702
GRMZM2G353195	272.397	160.77		0.169311	0.439677		168.863	41.2611		0	0.463549		278.542	70.4621		0	5.16246	Zm00008a001420
GRMZM2G043348	15.8508	0		83.8934	0		74.5947	0		70.091	0		69.0426	0		108.202	0	Zm00008a008858
GRMZM2G325019	463.627	1.59274		18.8903	0		97.7464	0		17.6123	0		268.728	0.857549		15.5352	0	Zm00008a022745
GRMZM2G028108	149.994	0.745273		36.9445	0.439677		32.5088	0.693274		22.6496	0.463549		71.2459	0.418196		22.6889	0	Zm00008a020556
GRMZM2G081676	164.278	0		546.06	0		225.119	0		159.368	0		295.951	0		377.233	0	Zm00008a011073
GRMZM2G109586	2.2027	0		0.202515	0		0	0		0	0		5.70385	0		0.226248	0	Zm00008a021273
GRMZM2G064050	0.840073	0		33.7951	0		9.36597	0		13.0673	0		10.7445	0		24.6913	0	Zm00008a008858
GRMZM2G114653	0.771244	13.6704		0	0.883468		0	1.7645		0.218303	1.33879		0	4.76941		0.553882	1.5399	Zm00008a031202
GRMZM2G419806	8626.61	0		13.375	0		2.37926	0		27.0684	0		5006.85	0		10.0248	0	Zm00008a004175
