# Supplementary material for: Genome-wide analysis of the pentatricopeptide repeat gene family in different maize genomes and its important role in kernel development
Source: BMC Plant Biol. 2018 Dec 19;18:366. doi: 10.1186/s12870-018-1572-2 (PMC6299966; doi:10.1186/s12870-018-1572-2)
Supplement: Supplementary file 16 — Table S10. FPKM statistics for PPR genes in developing kernels. (XLSX 8 kb) [file 12870_2018_1572_MOESM16_ESM.xlsx]

## Sheet: Sheet1
Table S8 The FPKM statistics of PPR genes in developing kernel
FPKM Interval	DAP8	DAP10	DAP12	DAP14
0~1	195	117	182	177
1~3	165	213	177	168
3~15	70	90	71	87
15~60	15	26	16	14
>60	1	1	1	1
