# Supplementary material for: Genome-wide analysis of the pentatricopeptide repeat gene family in different maize genomes and its important role in kernel development
Source: BMC Plant Biol. 2018 Dec 19;18:366. doi: 10.1186/s12870-018-1572-2 (PMC6299966; doi:10.1186/s12870-018-1572-2)
Supplement: Supplementary file 17 — Table S11. List of PPR genes associated with kernel-related traits. (XLSX 11 kb) [file 12870_2018_1572_MOESM17_ESM.xlsx]

## Sheet: Sheet1
Table S9 The PPR genes list associated with kernel related traits
Trait	Gene ID	Chr	Start	End	R	P-Value	MetaQTL region (Chen et al., 2017)
HKW	GRMZM2G106384	2	6984447	6986625	-0.141306	0.00662481
	GRMZM5G851929	7	129987625	129989594	-0.145931	0.00503249
	GRMZM2G069078	8	170418105	170419864	-0.178617	0.00057628
	GRMZM2G353195	1	56160413	56162547	-0.243874	2.20076e-06
KW	GRMZM2G035664	1	240331762	240335083	-0.134647	0.0097102
	GRMZM2G177894	5	53101767	53103894	-0.135519	0.00924435	MQTL-33
	GRMZM2G310758	6	161325742	161328172	-0.138718	0.00770073
	GRMZM2G021303	7	11580406	11582661	-0.140564	0.00691861	MQTL-46
	GRMZM2G079231	2	194692319	194694401	-0.141523	0.00654117
	GRMZM2G039254	5	74066471	74070930	-0.148334	0.00434941
	GRMZM5G882758	9	25275554	25277246	-0.153046	0.00324723
	GRMZM2G069078	8	170418105	170419864	-0.155002	0.00286952
	GRMZM2G104286	2	228334537	228336352	-0.156567	0.00259663
	GRMZM2G123959	4	54869718	54872144	-0.156748	0.0025666	MQTL-27
	GRMZM2G106384	2	6984447	6986625	-0.175505	0.000720669
	GRMZM2G353195	1	56160413	56162547	-0.275161	8.11984e-08
KN	GRMZM2G396752	7	150818848	150821660	0.204652	7.67015e-05	MQTL-50
	GRMZM2G021303	7	11580406	11582661	0.194791	0.000169845	MQTL-46
	GRMZM2G074599	3	223083222	223085568	0.144003	0.00564903
	GRMZM5G818978	3	8603201	8604896	0.140511	0.00694028	MQTL-17
	GRMZM2G438524	1	299484354	299486920	0.135316	0.00935087
	GRMZM2G099604	5	4335522	4337752	-0.142841	0.0060523
	GRMZM2G130699	6	38063096	38065397	-0.146468	0.00487181	MQTL-41
	GRMZM2G141202	6	146699188	146700702	-0.153666	0.00312291	MQTL-43
Reference: Chen, L., An, Y., Li, Y. X., Li, C., Shi, Y., & Song, Y., et al. (2017). Candidate loci for yield-related traits in maize revealed by a combination of metaqtl analysis and regional association mapping:. Frontiers in Plant Science, 8.
